# Supplementary material for: Microarray and qPCR Analyses of Wallerian Degeneration in Rat Sciatic Nerves
Source: Front Cell Neurosci. 2017 Feb 10;11:22. doi: 10.3389/fncel.2017.00022 (PMC5301003; doi:10.3389/fncel.2017.00022)
Supplement: Table S1 — Gene expression profiles at the distal stumps at each time point following sciatic nerve transection. Gene expression values at each time point were listed and their expressions at 0.5, 1, 6, 12, 24 h, 4 days, 1, 2, 3, and 4 weeks post nerve injury were compared with 0 h control. Genes with the absolute value of fold change > 2 (the absolute value of log2FC > 1) and an adjusted p-value < 0.05 were considered as differentially expressed. [file Table1.XLSX]

## Sheet: Sheet 1
	0h			0.5h					1h					6h					12h					24h					4d					1w					2w					3w					4w
	Sample1	Sample2	Sample3	Sample1	Sample2	Sample3	log2FC	adj.P.Val	Sample1	Sample2	Sample3	log2FC	adj.P.Val	Sample1	Sample2	Sample3	log2FC	adj.P.Val	Sample1	Sample2	Sample3	log2FC	adj.P.Val	Sample1	Sample2	Sample3	log2FC	adj.P.Val	Sample1	Sample2	Sample3	log2FC	adj.P.Val	Sample1	Sample2	Sample3	log2FC	adj.P.Val	Sample1	Sample2	Sample3	log2FC	adj.P.Val	Sample1	Sample2	Sample3	log2FC	adj.P.Val	Sample1
1367452_at	12.799	12.9587	12.908	12.8309	12.8837	12.899	-0.00184685	0.99973	12.8265	12.8715	12.8857	-0.00296814	0.973536	12.751	12.8055	12.927	-0.00673714	0.603766	12.8312	12.9636	13.037	0.00625491	0.608838	12.9609	13.0111	12.909	0.00810331	0.494708	13.0814	13.0356	13.0146	0.0173729	0.101879	13.0028	13.0361	12.9311	0.0114023	0.309025	12.8808	13.0138	12.8958	0.00472953	0.723873	12.921	12.906	12.8011	-0.00131456	0.935062	12.8592
1367453_at	11.3061	11.043	11.2244	11.0942	11.146	11.2802	0.000494504	0.99973	11.034	11.0555	10.9424	-0.0206616	0.401128	11.5012	11.3796	11.2549	0.0267124	0.0485911	11.4881	11.6546	11.4534	0.0460595	0.000748881	11.4919	11.6161	11.5588	0.0490337	0.000440525	11.4543	11.5723	11.6283	0.0485234	0.000467845	11.5289	11.5688	11.4581	0.0444099	0.0011411	11.6641	11.6224	11.5518	0.0561547	0.0001021	11.6569	11.6253	11.5666	0.056591	9.65058e-05	11.5802
1367454_at	11.5264	11.8608	11.6579	11.6144	11.608	11.8372	0.00412998	0.99973	11.6746	11.7117	11.7138	0.00585151	0.941538	11.5755	11.4753	11.6758	-0.00961527	0.568525	11.589	11.6419	11.5977	-0.00535194	0.758252	11.8868	11.9896	12.1326	0.0426886	0.00244963	12.1132	11.942	12.1109	0.0489838	0.000677265	11.9617	12.0556	12.0769	0.0461328	0.0012158	11.9974	11.8965	12.0015	0.0381661	0.00657717	11.8029	11.8777	11.7992	0.0213713	0.134902	11.8458
1367455_at	12.0049	12.0164	12.0432	12.0266	11.798	11.9507	-0.0117829	0.763611	12.0634	12.0318	12.0156	0.00172896	0.984786	12.2993	12.2812	12.2889	0.0317241	0.00181491	12.453	12.5201	12.4499	0.0532196	4.24356e-06	12.4825	12.4634	12.4717	0.0530174	4.74906e-06	12.2742	12.2724	12.3475	0.0326872	0.00103343	12.3019	12.3092	12.4154	0.0378438	0.000232471	12.3671	12.3495	12.449	0.04326	5.15906e-05	12.2871	12.2403	12.2798	0.0292903	0.00319655	12.2566
1367456_at	12.1933	12.235	12.4093	12.2022	12.3048	12.3877	0.000486781	0.99973	12.5384	12.4791	12.3541	0.019015	0.398051	13.1864	13.1119	13.009	0.0918768	9.15387e-08	13.2971	13.1589	13.0346	0.098564	2.2045e-08	12.9917	13.0108	12.9928	0.0803996	4.42789e-07	12.7677	12.7026	12.8341	0.0546	4.60107e-05	12.6938	12.7621	12.6162	0.0458193	0.000351902	12.7654	12.623	12.6159	0.0432438	0.00068716	12.625	12.6281	12.5905	0.0371538	0.00300102	12.5759
1367457_at	10.9726	10.9334	11.0577	11.0515	10.9525	10.8668	-0.0112292	0.93476	11.1046	11.0752	10.8797	-0.00299589	0.983523	11.1932	11.0122	10.9914	0.00299238	0.893428	11.1679	11.2251	10.9379	0.00877177	0.612928	11.1622	11.2938	11.1745	0.0217473	0.149144	11.2603	11.3318	11.3007	0.0329732	0.0259244	11.2468	11.342	11.1327	0.025623	0.0858002	11.216	11.2397	11.2342	0.0243162	0.108008	11.1199	11.2791	11.1801	0.0195398	0.212376	11.2826
1367458_at	8.27332	8.3565	7.6016	8.4317	8.26808	8.25923	0.0394214	0.809705	8.04507	8.2581	8.19785	0.0126807	0.958187	8.72756	8.84598	8.55594	0.105469	0.00404258	8.98167	8.98264	8.65165	0.131994	0.000360471	9.24816	9.34048	9.09399	0.188819	6.66947e-06	8.90813	9.00637	9.02426	0.149586	9.26873e-05	9.09408	8.90085	8.82018	0.142853	0.000161236	9.1716	9.11873	8.74672	0.154543	6.82835e-05	9.03566	9.15562	8.53217	0.137361	0.000284391	8.77135
1367459_at	13.0364	13.0128	12.963	13.0283	13.0287	13.0917	0.00532059	0.99973	13.0611	13.0449	13.0064	0.00398292	0.96076	13.2698	13.0601	13.1725	0.0182667	0.134266	13.3933	13.3845	13.1105	0.0322597	0.00549759	13.2635	13.3464	13.1896	0.0290917	0.0122174	13.2301	13.1323	13.2357	0.0217799	0.0628924	13.0784	13.1919	13.214	0.0176261	0.138219	13.3436	13.118	13.1825	0.023429	0.0464011	13.1512	13.0716	13.1238	0.0125963	0.323113	13.1963
1367460_at	12.8257	12.777	12.7486	12.6202	12.6014	12.6672	-0.0194163	0.606661	12.5996	12.6907	12.7482	-0.0137425	0.645302	12.9866	12.6527	12.8969	0.00494127	0.77236	12.8689	12.8925	12.9044	0.0098738	0.472598	12.9659	12.9598	13.0998	0.0232179	0.0616464	13.115	13.0466	13.0825	0.0312865	0.0120784	12.947	13.0897	13.0692	0.0261818	0.0351113	13.1274	12.9307	13.151	0.0299602	0.0171366	12.9937	12.9753	13.1122	0.0252729	0.0460988	12.9411
1367461_at	11.318	11.1865	10.9892	11.0739	11.0425	11.1489	-0.00396137	0.99973	11.1283	11.2576	11.0598	0.00381713	0.984375	11.6463	11.27	11.3359	0.0380834	0.054522	11.4006	11.3387	11.2134	0.0255213	0.193866	11.4294	11.5507	11.5283	0.0489639	0.0109619	11.4574	11.3093	11.5788	0.0420849	0.0291485	11.432	11.4224	11.4625	0.0409513	0.0332844	10.9302	11.3176	11.4687	0.0151926	0.49211	11.2249	11.2702	11.2327	0.0159647	0.473627	11.2281
1367462_at	11.9932	11.7434	11.9111	11.9556	11.9357	11.7054	-0.00460008	0.99973	11.9862	11.9138	11.6837	-0.0051454	0.96076	11.9045	11.6898	11.736	-0.0154163	0.373852	11.9409	11.9046	11.6572	-0.00842848	0.642895	11.8422	11.9601	11.8343	-0.00293689	0.892007	11.8256	11.9506	12.0776	0.00579365	0.773872	12.0002	11.9176	11.9745	0.00739283	0.695782	11.9933	11.9786	11.9535	0.00872515	0.642881	12.0796	11.9187	11.8739	0.00655199	0.743902	12.0376
1367463_at	11.2297	11.3054	11.1463	11.0613	11.0103	11.3188	-0.00425165	0.99973	11.0483	10.9368	11.2586	-0.0106027	0.85242	11.8268	11.6493	11.7637	0.0735989	5.57973e-05	11.8562	11.8612	11.8933	0.0887302	3.52612e-06	11.8064	11.7414	11.8996	0.0820774	9.9701e-06	11.6151	11.5429	11.5901	0.0533458	0.00109897	11.5813	11.6044	11.4961	0.0505861	0.00179534	11.7624	11.5873	11.5873	0.0611391	0.000296987	11.4758	11.4881	11.4296	0.0385528	0.0164954	11.3423
1367464_at	11.1186	10.9889	11.2047	11.1444	11.2013	11.0644	-0.00593471	0.99973	11.1351	11.2149	11.0024	-0.00845584	0.916642	11.1702	11.1482	11.1465	-0.00355478	0.887345	11.3488	11.335	11.1439	0.0119597	0.525432	11.0891	11.0779	11.0749	-0.0131939	0.486356	10.9762	10.9945	10.9149	-0.0287509	0.0895636	10.9871	11.0748	10.8649	-0.0269861	0.111346	11.3454	11.0602	11.0206	-0.00534113	0.813692	11.1709	11.0648	10.9775	-0.0144775	0.449144	11.2757
1367465_at	11.5512	11.8066	11.9399	12.0686	11.9675	11.7465	0.0137388	0.893577	11.8527	11.9345	11.6674	0.000483662	0.997278	11.7789	11.8014	11.7164	-0.00589781	0.775818	11.7657	11.8274	11.8209	-0.00111083	0.960809	11.9148	11.8519	11.8251	0.00611428	0.751177	12.0587	12.1522	12.1602	0.0373523	0.0133712	12.0856	11.9807	11.9751	0.0242182	0.113744	12.0293	12.1159	12.077	0.0314432	0.0389182	12.098	12.009	11.8683	0.0215384	0.172457	11.9709
1367466_at	11.0515	11.0323	10.8453	11.0029	10.9091	11.0644	0.00519725	0.99973	10.9008	10.7894	10.9604	-0.00912752	0.83318	11.1545	10.9446	11.0235	0.0115585	0.429096	10.9918	10.9926	10.962	0.00390647	0.810789	10.9674	11.0236	10.9023	0.00156947	0.930334	10.8114	10.7807	10.8693	-0.0174947	0.182727	10.8808	10.8975	10.8887	-0.00837933	0.570973	10.9074	10.8248	10.9196	-0.0090583	0.541072	10.7751	10.9212	10.981	-0.00796669	0.605047	10.8501
1367467_at	12.1282	12.1367	12.0762	12.2251	12.227	12.3301	0.0108095	0.959896	12.2486	12.3188	12.4164	0.0186829	0.613827	12.1641	11.8467	12.0692	-0.0170787	0.342262	11.7621	11.839	12.1104	-0.0319156	0.0446856	11.7939	11.8163	11.8057	-0.0437951	0.00682414	11.6064	11.5887	11.5266	-0.0723568	4.83977e-05	11.3629	11.3588	11.491	-0.09368	1.55962e-06	11.7777	11.4214	11.3848	-0.078257	1.93072e-05	11.3323	11.4296	11.4565	-0.0934334	1.63099e-06	11.355
1367468_at	10.8263	10.9485	11.0574	10.7525	11.0176	10.7865	-0.0163013	0.912488	10.8771	11.0235	10.8715	-0.0067324	0.96076	10.3714	10.6922	10.7071	-0.0516277	0.010513	10.551	10.586	10.6629	-0.0501649	0.00969638	10.6676	10.6486	10.7108	-0.0398885	0.0404778	10.8666	10.8069	10.5957	-0.0290994	0.147978	10.7505	10.7306	10.7704	-0.0298065	0.135635	11.2823	10.9147	10.8019	0.00299981	0.916697	11.0536	10.7694	10.6961	-0.018027	0.414893	10.8136
1367469_at	13.2668	13.3713	13.2554	13.197	13.2126	13.3315	-0.00580629	0.987777	13.2485	13.2132	13.3921	-0.00172966	0.985852	13.5261	13.4353	13.5278	0.0211094	0.0555321	13.3765	13.487	13.594	0.0199547	0.0599238	13.3586	13.3812	13.52	0.0128969	0.251639	13.4773	13.4267	13.5238	0.0189147	0.081228	13.4294	13.5004	13.5157	0.0195501	0.0694767	13.4218	13.4229	13.5442	0.0175235	0.110142	13.3987	13.465	13.4661	0.0154183	0.169094	13.354
1367470_at	12.26	12.1177	12.2449	11.8769	11.9274	12.0053	-0.0339558	0.26185	11.9412	12.0648	11.9271	-0.0289931	0.2421	12.1127	11.9352	12.1475	-0.0185247	0.261861	11.7747	11.8459	11.9484	-0.0436923	0.00402495	11.8116	11.7654	12.0737	-0.0404496	0.00777576	11.8893	11.8391	11.9116	-0.0407917	0.00743539	11.8858	11.788	12.0287	-0.0383118	0.0115542	12.0192	11.899	12.084	-0.0262331	0.0890309	11.825	11.9006	12.1603	-0.0309719	0.0446215	11.9376
1367471_at	10.7137	10.5247	10.5248	10.5521	10.6676	10.4496	0.00293807	0.99973	10.3902	10.2401	10.5084	-0.0214632	0.627323	10.1802	10.275	10.6768	-0.0220054	0.289705	10.3994	10.5538	10.7782	0.00565987	0.816925	10.9271	10.7782	10.7527	0.0384388	0.0410662	10.7084	10.7069	10.6592	0.021332	0.292477	10.7513	10.6933	10.6985	0.0244145	0.216141	10.8194	10.7843	10.7792	0.0351362	0.0670795	10.842	10.9072	10.8709	0.0456658	0.0177024	10.9034
1367472_at	9.57235	9.77279	10.0314	10.0498	9.81904	9.55365	-0.0053188	0.99973	9.83473	9.8671	9.68067	-0.00701977	0.982596	10.568	10.2501	10.1307	0.0677277	0.0480383	10.4785	10.4151	10.0695	0.0684025	0.0376004	10.5033	10.5556	10.2859	0.0862115	0.00981849	10.311	10.4852	10.6422	0.0904804	0.00711235	10.4907	10.4728	9.86509	0.0617542	0.0651535	10.4626	10.6626	10.1044	0.0806338	0.0167244	10.5659	10.5963	10.1511	0.084574	0.0130052	10.6253
1367473_at	11.1723	11.3636	11.3445	11.436	11.5416	11.3341	0.0200376	0.686036	11.3759	11.2984	11.2154	0.00220187	0.986846	11.3888	11.7181	11.5136	0.0329056	0.0240615	11.7405	11.6551	11.5597	0.0468664	0.0012893	11.6019	11.6835	11.5105	0.0402699	0.00500536	11.5177	11.6442	11.5314	0.0360225	0.0114578	11.5647	11.5351	11.625	0.0373367	0.00888903	11.4944	11.648	11.4218	0.0306086	0.032853	11.5498	11.5518	11.3974	0.027909	0.0542458	11.4067
1367474_at	10.5911	10.5797	10.6092	10.5603	10.4961	10.6277	0.00358515	0.99973	10.5648	10.5441	10.4897	-0.000298888	0.997278	10.7804	10.7055	10.6156	0.0224565	0.132777	10.76	10.7461	10.4227	0.0145497	0.334803	10.5641	10.6136	10.5261	0.00449258	0.813395	10.5705	10.6093	10.5861	0.00732182	0.680742	10.567	10.556	10.5581	0.00346607	0.857145	10.3938	10.5893	10.5635	-0.00271436	0.896201	10.6191	10.6936	10.6959	0.018292	0.227733	10.6646
1367475_at	13.1689	12.9746	13.0743	12.9077	12.9344	12.9878	-0.0166407	0.577183	12.9562	12.9954	12.9584	-0.0136646	0.522911	12.8389	12.7618	12.938	-0.0275212	0.00930963	12.807	12.7866	12.8327	-0.0317131	0.00225009	12.804	12.792	12.916	-0.0285122	0.00574586	12.9596	12.8776	12.956	-0.0180093	0.0823032	12.8506	12.9508	12.9375	-0.0200293	0.0507839	13.1116	12.9512	12.9894	-0.00842324	0.470547	13.0181	12.9311	12.9815	-0.0129048	0.237836	13.0653
1367476_at	12.4279	12.2829	12.3401	12.3235	12.2699	12.2796	-0.0148694	0.833314	12.557	12.4218	12.1932	-0.00332315	0.981671	12.1485	12.1853	12.2024	-0.0281089	0.0499179	12.2893	12.3776	12.2095	-0.0147637	0.315133	12.2294	12.4061	12.3527	-0.0103946	0.515604	12.3272	12.3811	12.2902	-0.00997491	0.539568	12.2834	12.2248	12.4148	-0.0129439	0.401166	12.6003	12.3461	12.4413	0.00508297	0.784727	12.2982	12.3358	12.3448	-0.0107343	0.512795	12.322
1367477_at	10.9736	10.9977	10.9978	10.8565	10.9833	11.0264	-0.000443035	0.99973	10.8237	10.7615	10.8611	-0.0189729	0.540469	10.7364	10.7374	11.0376	-0.0161908	0.317629	10.9609	11.0876	10.9989	0.0075026	0.66896	10.9089	11.0083	11.0543	0.00418224	0.832971	11.1818	11.1556	10.9622	0.0184302	0.230328	10.8852	10.957	10.9987	-0.00153756	0.941785	10.9302	10.9017	10.9017	-0.00624926	0.741574	10.8881	10.8061	10.8917	-0.0127776	0.444197	10.7253
1367478_at	10.0764	10.2038	10.079	10.0278	10.0725	10.1467	-0.0002214	0.99973	10.0774	9.95404	9.94095	-0.0133922	0.708218	9.79848	9.80218	9.81939	-0.0402016	0.00437869	10.066	10.1065	10.0283	-0.00242334	0.896443	10.2629	10.1522	10.1235	0.0136094	0.352354	10.0911	10.2139	10.1388	0.00913145	0.566902	10.2651	10.1167	10.0566	0.00883747	0.577062	10.1592	10.2558	10.2926	0.0215718	0.119788	10.1623	10.0817	10.2989	0.0137794	0.35773	10.1496
1367479_at	11.9302	12.0137	12.1684	11.9156	11.8757	11.9312	-0.0160264	0.803657	11.8131	11.9777	11.8951	-0.0175267	0.568886	12.0098	11.9407	12.1899	0.000696232	0.974429	12.0996	12.0924	12.2882	0.0142153	0.34081	12.2684	12.3031	12.4671	0.0361335	0.0102219	11.9268	11.9927	12.0412	-0.00645215	0.719149	11.8918	11.8848	12.0479	-0.011944	0.448433	12.0896	11.8901	12.1545	0.000440754	0.984472	11.973	11.934	12.0179	-0.00788217	0.6527	11.8636
1367480_at	11.4523	11.3994	11.4893	11.3621	11.3486	11.4015	-0.0110744	0.825662	11.4595	11.431	11.4132	-0.00300134	0.971369	11.6737	11.6454	11.5389	0.0201071	0.0550021	11.6421	11.7677	11.5818	0.025615	0.0111849	11.5789	11.6915	11.5659	0.0192105	0.0589309	11.3758	11.3043	11.3161	-0.0159946	0.124747	11.3216	11.355	11.366	-0.0140205	0.184197	11.3474	11.2663	11.2662	-0.0209429	0.0419706	11.2411	11.2815	11.2006	-0.0276216	0.0081589	11.2044
1367481_at	11.1927	11.1074	11.1533	11.0799	11.0353	11.0836	-0.0134514	0.744518	11.0215	10.9202	11.0651	-0.0218408	0.182626	10.9368	10.9706	11.0671	-0.0232426	0.0306679	11.0665	11.0146	11.1058	-0.0139693	0.191006	11.1857	11.187	11.1865	0.00212957	0.884915	10.9888	11.0691	10.9346	-0.0224618	0.0323865	11.0647	11.1571	11.0646	-0.00965881	0.40499	11.219	11.2308	11.1262	0.00284308	0.845314	11.2708	11.3237	11.2409	0.0139471	0.208584	11.1086
1367482_at	10.9689	11.1654	11.0019	11.0478	11.0421	10.9446	-0.00644932	0.998041	11.1286	11.1441	10.9042	-0.000301211	0.997278	10.7189	10.814	10.8715	-0.034242	0.0122168	10.832	11.0232	10.9041	-0.0185436	0.167592	11.0931	11.1626	11.0871	0.0069566	0.668443	11.1767	11.2391	11.2634	0.0214412	0.112773	11.1429	11.09	10.9238	-0.00115692	0.952561	10.9635	10.8739	10.9079	-0.0191306	0.164674	10.9013	10.9366	10.8355	-0.0223038	0.102633	10.7967
1367483_at	9.53972	9.60732	9.35435	9.42093	9.48395	9.49392	-0.00406652	0.99973	9.22765	9.28108	9.36165	-0.0311812	0.0973927	9.46532	9.46737	9.49736	-0.00247328	0.897893	9.60994	9.616	9.681	0.0215198	0.0894943	9.72306	9.78221	9.59244	0.0309691	0.014639	9.87096	10.0326	10.0452	0.072563	2.05074e-06	9.99635	9.94118	9.92216	0.0683036	4.87805e-06	10.0308	10.0368	9.98268	0.0774888	7.86874e-07	10.0919	10.0683	9.9889	0.0822092	3.14451e-07	9.90998
1367484_at	11.6711	11.5641	11.5213	11.3521	11.4363	11.5589	-0.0130225	0.898268	11.4579	11.574	11.3907	-0.00985453	0.85087	11.8136	11.4692	11.5863	0.00866158	0.638268	11.8724	11.7693	11.6987	0.0281133	0.0499864	11.7214	11.7386	11.6966	0.020617	0.165402	11.9448	11.7936	11.74	0.0337239	0.0203359	11.7767	11.8877	11.7969	0.0330521	0.0225582	11.9858	11.7024	11.7256	0.0310502	0.0341306	11.7722	11.7895	11.7403	0.0265703	0.0740068	11.7365
1367485_at	11.6125	11.4913	11.5076	11.5091	11.4575	11.5252	-0.00593225	0.990019	11.4792	11.4566	11.6045	-0.00392313	0.959952	11.815	11.6912	11.6676	0.0222979	0.0535375	11.8191	11.9018	11.8206	0.0373191	0.00120403	11.8253	11.718	11.6653	0.0237259	0.0337438	11.6444	11.6666	11.6107	0.0119385	0.327065	11.6914	11.6995	11.6914	0.0185619	0.102763	11.7749	11.5617	11.6946	0.0164188	0.158267	11.5695	11.5054	11.6751	0.00480903	0.743617	11.6132
1367486_at	9.39741	9.10875	9.38533	9.39175	9.40245	9.19453	-0.0044657	0.99973	9.13518	9.24208	9.15569	-0.0280952	0.524079	9.73235	9.57504	9.3014	0.0269698	0.23741	9.77141	9.52275	9.55658	0.0392785	0.0598042	9.44832	9.39445	9.39183	0.00822241	0.762262	9.36504	9.4994	9.52335	0.0159956	0.511138	9.2267	9.24716	9.33798	-0.0135561	0.584493	9.13542	9.27287	9.36858	-0.0154289	0.530872	9.49426	9.36784	9.32667	0.00584265	0.844477	9.53263
1367487_at	8.36898	8.62536	8.95143	8.74839	8.65442	8.73714	0.00659855	0.99973	8.49648	8.69342	8.50311	-0.0183472	0.846594	9.37272	9.34018	8.88796	0.0846504	0.0025568	9.51326	9.26796	9.06222	0.0974123	0.000478584	8.9703	8.9094	9.00434	0.0470951	0.0778778	8.93909	9.03353	8.85573	0.0440695	0.104279	8.66936	8.96022	8.75221	0.0197626	0.518208	8.81628	8.93216	8.97032	0.0381729	0.167833	8.70785	8.62668	8.76379	0.00428545	0.915478	8.58416
1367488_at	10.578	10.5177	10.3722	10.4125	10.3528	10.3737	-0.0044972	0.99973	10.2668	10.3697	10.4416	-0.00735389	0.958598	10.701	10.529	10.7353	0.0332381	0.123414	10.2457	10.3515	10.3885	-0.0116401	0.633237	10.3831	10.1899	10.6285	-0.00181418	0.951442	10.3975	10.6122	10.6776	0.0205957	0.363398	10.6181	10.7393	10.5117	0.0288846	0.175624	10.624	10.4394	10.6122	0.020111	0.37697	10.6835	10.4167	10.5736	0.0199922	0.386436	10.4763
1367489_at	8.97706	9.01129	8.98919	9.11198	8.98573	9.12072	0.0131153	0.982123	8.84902	9.26199	8.89891	0.00175573	0.993363	8.90966	8.9442	8.83854	-0.0150235	0.589591	8.68156	8.88426	8.69525	-0.0385896	0.0855934	8.8596	8.73292	8.72321	-0.0355458	0.119615	9.12064	9.02271	9.00414	0.00936068	0.750417	8.7946	8.61767	8.93127	-0.0341402	0.138772	8.9185	8.99602	8.93619	-0.0064844	0.835018	8.91068	9.25469	8.90072	0.00481358	0.884752	9.39016
1367490_at	9.52721	9.50201	9.6593	9.71033	9.54567	9.33163	-0.0140892	0.932951	9.31017	9.48995	9.35069	-0.036161	0.22139	9.51768	9.35791	9.3823	-0.0306749	0.107833	9.37848	9.43933	9.29914	-0.0378758	0.0359452	9.44116	9.66414	9.32463	-0.0220367	0.251241	9.57556	9.54385	9.70925	-0.00182506	0.947268	9.61847	9.74539	9.62758	0.00631248	0.791953	9.52192	9.57288	9.58325	-0.00934778	0.683987	9.51907	9.67884	9.53507	-0.0066214	0.788364	9.55419
1367491_at	10.6755	10.6024	10.5696	10.5934	10.5445	10.438	-0.0175054	0.768942	10.5672	10.6411	10.6935	-0.00267252	0.984786	11.1266	10.9469	10.9997	0.0493318	0.00132754	11.0623	11.0546	10.9089	0.047269	0.00136099	10.9872	11.0011	10.6879	0.0318138	0.0265558	10.7197	10.7342	10.8	0.0131637	0.414061	10.7988	10.7911	10.7889	0.0187533	0.212735	10.5111	10.7142	10.7383	6.54324e-05	0.997724	10.6157	10.7119	10.7145	0.00366068	0.858515	10.6947
1367492_at	11.0552	11.0294	11.249	11.1716	11.1498	11.0617	-0.00524296	0.99973	11.0299	11.1601	11.0483	-0.011519	0.882384	11.0976	11.0507	11.0482	-0.0133189	0.571192	11.0668	11.2074	11.0623	-0.00727356	0.764692	11.1485	11.1246	11.1718	-0.00256601	0.92459	10.6706	10.8848	11.0139	-0.040958	0.0332613	10.8702	10.7392	10.3023	-0.0706418	0.000479887	10.7126	10.9137	10.9312	-0.0414188	0.0326775	10.7888	10.9693	10.8624	-0.0385978	0.0486251	10.9229
1367493_at	10.8949	10.9473	10.9537	10.8307	10.8256	10.667	-0.0224864	0.545815	10.8342	10.8029	10.9465	-0.010902	0.796008	11.1603	10.9341	11.104	0.0160307	0.272648	10.9684	11.025	11.1892	0.0153459	0.269714	11.1332	11.0652	11.0651	0.0189043	0.167162	10.8071	10.8686	10.9939	-0.00711428	0.666916	10.7065	10.8279	10.6992	-0.0264862	0.0475005	10.7327	10.6687	10.6154	-0.0362096	0.0077035	10.6617	10.61	10.5814	-0.0436013	0.00174683	10.5941
1367494_at	11.4065	11.5547	11.4245	11.4669	11.5104	11.6716	0.0130029	0.86203	11.4812	11.3032	11.5733	0.000802194	0.993872	11.847	11.7598	11.7666	0.0428895	0.00193005	11.9881	11.9174	11.923	0.0613401	3.27853e-05	11.8868	11.9192	11.8541	0.0545441	0.00013053	11.756	11.7479	11.7896	0.0396352	0.0029758	11.8103	11.8315	11.7963	0.0455356	0.000828672	12.0278	11.7588	11.7114	0.0478724	0.000542762	11.8596	11.8481	11.687	0.0437365	0.00139798	11.7835
1367495_at	10.3359	10.4316	10.4121	10.3521	10.4711	10.3609	-0.00307854	0.99973	10.3354	10.4591	10.1427	-0.0146442	0.797049	10.8004	10.824	10.5974	0.0441064	0.0172188	10.881	11.1132	10.6463	0.0625705	0.000793199	10.9638	10.8965	10.8219	0.0646174	0.000633982	10.9159	11.0186	10.6779	0.0614284	0.00101503	10.8277	10.7361	10.709	0.0464292	0.0102141	10.439	10.7152	10.5792	0.0220502	0.249705	10.5323	10.493	10.4468	0.0101946	0.649435	10.4797
1367496_at	12.703	12.5913	12.5674	12.5346	12.52	12.4871	-0.0142008	0.7549	12.5568	12.5833	12.5941	-0.00682387	0.880881	12.3671	12.2685	12.4531	-0.0317412	0.0068283	12.3337	12.3173	12.4774	-0.0301946	0.00734004	12.3464	12.3415	12.4409	-0.0301624	0.00789444	12.4017	12.2967	12.3978	-0.0314319	0.00596031	12.2234	12.3052	12.4255	-0.0369947	0.00150673	12.4337	12.3137	12.4358	-0.0280579	0.0142113	12.388	12.3151	12.3801	-0.0319333	0.00597153	12.3417
1367497_at	10.4693	10.6915	10.4319	10.6803	10.5711	10.8566	0.0134441	0.914202	10.6879	10.6296	10.6079	0.00529366	0.963712	10.773	10.526	10.5962	0.00387205	0.872428	10.6256	10.8233	10.7135	0.0159371	0.358412	10.6769	10.7501	10.6175	0.0106581	0.577661	10.6739	10.8056	10.6794	0.0157939	0.380043	10.7435	10.7252	10.6118	0.0122782	0.509618	10.8649	10.8524	10.9266	0.0374081	0.0227512	10.8966	10.9113	10.7745	0.0346723	0.0364268	10.9502
1367498_at	10.1659	10.4214	10.3489	10.0376	9.9936	10.1129	-0.0324623	0.556125	10.1629	10.0213	10.2032	-0.0208924	0.666804	10.3016	10.403	10.2002	0.0034635	0.907222	10.2159	10.1619	10.4138	-0.00186464	0.948824	10.3579	10.0028	10.044	-0.0201964	0.337926	10.2698	10.0096	9.86079	-0.0328374	0.0986732	10.137	10.0973	10.2499	-0.0162917	0.458884	10.1102	9.97055	10.1185	-0.0298408	0.139106	10.014	10.0513	10.144	-0.0293464	0.149326	10.069
1367499_at	8.70234	8.85693	8.4019	8.35846	8.45714	8.34762	-0.0393612	0.789715	8.20424	8.11632	8.12806	-0.0809167	0.0993382	9.0917	9.14616	8.96086	0.0728323	0.0333633	9.56145	9.25977	8.8551	0.0972859	0.0037104	9.51445	9.45875	8.95926	0.110764	0.00132254	8.99652	9.18732	9.54382	0.100241	0.00319719	9.16626	9.1972	8.79589	0.0705009	0.0343743	8.87513	9.02677	8.78722	0.0455095	0.191754	8.71837	8.75194	8.94905	0.0308466	0.413703	8.93524
1367500_at	12.0852	12.1925	12.0548	11.9867	12.0553	12.1037	-0.00255072	0.99973	12.0007	11.9428	11.9471	-0.0127644	0.608547	12.0897	12.1242	12.1831	0.00744437	0.578904	12.3826	12.3372	12.3812	0.0350881	0.00162665	12.4335	12.4757	12.4776	0.0461611	0.000112387	12.4113	12.4547	12.4459	0.0432716	0.000211703	12.538	12.3323	12.4623	0.0440415	0.00017746	12.5558	12.4109	12.4865	0.0487079	5.79993e-05	12.3603	12.506	12.372	0.0404019	0.000513753	12.3441
1367501_at	10.0045	9.89431	10.1626	10.0537	10.094	10.0988	0.0067525	0.988312	10.0219	10.0832	10.0022	9.1262e-05	0.999201	10.275	10.1506	10.2218	0.0257306	0.0476557	10.1369	10.1918	10.168	0.0186403	0.143236	10.284	10.0951	10.2623	0.0254185	0.0436459	10.2811	10.1376	10.2684	0.0275912	0.0294441	10.1754	10.2533	10.157	0.0228301	0.0727018	10.2916	10.1434	10.1503	0.0227953	0.0763878	10.1097	10.0605	10.0055	0.00336522	0.851034	10.0687
1367502_at	9.41175	9.22893	9.41429	9.40494	9.23551	9.40072	0.00405926	0.99973	9.08434	9.18343	9.24728	-0.023253	0.573646	9.37492	9.32221	9.13989	-0.00651571	0.804129	9.55781	9.81113	9.66982	0.0544618	0.00393738	9.71127	9.81991	9.88111	0.0729463	0.000285431	9.61453	9.59528	9.5524	0.040734	0.0307059	9.51249	9.46173	9.57628	0.0300632	0.115963	9.67516	9.19398	9.37001	0.0139405	0.52484	9.35662	9.50645	9.39066	0.0149722	0.495117	9.25894
1367503_at	12.0996	11.9058	12.1059	11.8602	11.8369	11.892	-0.0203566	0.555336	11.8622	11.864	11.9616	-0.0163688	0.522294	11.7592	11.748	11.8409	-0.0301611	0.0166853	11.9253	11.9364	11.8286	-0.0162709	0.192871	11.9536	11.9869	12.0921	-0.00249964	0.8846	11.821	11.8777	11.7962	-0.0241808	0.0494005	11.693	11.8575	11.7723	-0.0312156	0.0110668	12.0623	11.8354	11.8044	-0.0158473	0.21979	11.901	11.899	11.8758	-0.0168415	0.191561	11.8339
1367504_at	10.3574	10.4736	10.5545	10.5804	10.5677	10.6313	0.0121225	0.993779	10.5285	10.4725	10.5572	0.00203754	0.99213	9.99728	10.443	10.5226	-0.0257939	0.326064	10.3503	10.5136	10.2544	-0.018282	0.486002	10.2286	10.2932	10.1861	-0.0373733	0.117815	10.3454	10.3376	10.2331	-0.0276267	0.271909	10.53	10.5332	10.2921	-0.00734446	0.813413	10.9519	10.8347	10.3994	0.0301055	0.227188	10.5796	10.5624	10.219	-0.00718147	0.826955	10.7044
1367505_at	10.6294	10.3894	10.6802	10.9625	10.9676	10.4374	0.0274357	0.834754	10.5194	10.9587	10.4423	0.00742252	0.973214	10.3282	10.3487	10.4188	-0.0300222	0.291614	10.431	10.1357	10.4158	-0.0353988	0.177997	10.1478	10.4827	10.297	-0.0379604	0.150141	10.5361	10.4739	10.4188	-0.0146539	0.643319	10.3722	10.5553	10.4934	-0.015042	0.626671	10.723	10.3375	10.2876	-0.0186015	0.539211	10.6852	10.3658	10.4802	-0.0100567	0.769976	10.6775
1367506_at	9.87236	10.0212	10.0442	10.0876	9.96197	10.3137	0.0164314	0.889471	10.1884	10.0247	10.0474	0.0116499	0.861195	10.025	10.037	10.0922	0.00660394	0.789381	10.2095	10.2981	10.2071	0.0331715	0.0596974	10.4373	10.4034	10.4522	0.0600854	0.00113914	10.2787	10.4565	10.3032	0.0482659	0.0071462	10.2201	10.5152	10.3604	0.0508714	0.00470454	10.718	10.2602	10.3605	0.0619421	0.000905343	10.1779	10.1002	10.0791	0.0162811	0.419567	10.12
1367507_at	8.40654	8.34196	8.64184	8.3705	8.477	8.30935	-0.0123269	0.982229	8.36607	8.43173	8.31276	-0.0149598	0.843075	8.31943	8.04104	8.07755	-0.0542667	0.0140324	8.61865	8.37503	8.48722	0.00608743	0.827782	8.32878	8.6319	8.324	-0.00517519	0.860383	8.4773	8.53763	8.49993	0.00810293	0.774194	8.32829	8.25078	8.30687	-0.0279094	0.21303	8.62527	8.31685	8.21831	-0.0123792	0.638305	8.45233	8.3956	8.33759	-0.0106573	0.697292	8.22733
1367508_at	9.93771	9.95928	9.93215	9.8442	9.86892	9.7348	-0.0172171	0.786671	9.65119	9.73645	9.73458	-0.0332495	0.129314	10.227	10.0387	10.0324	0.0238126	0.116608	10.339	10.384	10.22	0.0542211	0.000388456	10.3747	10.2754	10.277	0.0534979	0.000487253	9.843	10.1309	9.84246	0.000612081	0.979264	9.83269	9.75088	9.94428	-0.0133277	0.407342	9.8418	9.81242	9.85255	-0.014314	0.371033	9.8488	10.0114	9.90864	-0.00158852	0.943702	9.85949
1367509_at	10.9518	11.013	11.0333	10.7627	10.7376	10.7999	-0.0340508	0.193086	10.6575	10.8839	10.8226	-0.031253	0.140777	10.7189	10.5783	10.7422	-0.0457735	0.00191405	10.639	10.6224	10.4982	-0.0584139	0.000115922	10.8112	11.0293	11.1403	-0.00407063	0.829159	11.2936	11.2003	11.2489	0.0289846	0.0381009	11.0869	11.19	11.0003	0.00891501	0.586751	11.5036	11.3355	11.3102	0.0462301	0.00143364	11.2371	11.2519	11.2377	0.0283047	0.0463526	11.2111
1367510_at	11.3426	11.3417	11.4504	11.3509	11.2906	11.3872	-0.00635925	0.99973	11.2968	11.3272	11.3304	-0.00950433	0.890251	11.0177	10.7788	11.046	-0.0576248	0.000966565	10.689	10.9083	10.9868	-0.0690323	0.000100523	10.9494	11.0222	10.969	-0.05324	0.00151357	11.0991	11.152	11.2383	-0.029414	0.0734578	11.0386	11.2412	11.1319	-0.0327856	0.0439519	11.4527	11.2766	11.1345	-0.0134519	0.468277	11.274	11.0445	11.1605	-0.0298945	0.0728917	11.3362
1367511_at	9.94027	9.86259	10.0667	9.71023	9.75994	9.54226	-0.0410114	0.349076	9.7857	9.81067	9.78109	-0.0229072	0.625242	9.56715	9.54779	9.68056	-0.0517994	0.0122942	9.56408	9.59114	9.4589	-0.0609141	0.00268921	9.82276	9.71063	9.76768	-0.0266778	0.198334	9.89101	10.0758	10.2655	0.0183118	0.414784	10.1473	10.2148	9.96269	0.022803	0.288022	9.86736	10.1703	9.84135	0.00135451	0.966691	10.1182	10.0688	9.92462	0.0126535	0.605047	10.1985
1367512_at	12.7251	12.7052	12.7761	12.6547	12.7151	12.6926	-0.00682847	0.982485	12.6452	12.6715	12.7215	-0.00775339	0.863839	12.3914	12.3329	12.5403	-0.0374247	0.00294628	12.4508	12.4862	12.641	-0.0253363	0.0322457	12.3316	12.4056	12.5703	-0.035775	0.00332413	12.6557	12.5159	12.4317	-0.0243762	0.0427603	12.3729	12.4409	12.5098	-0.0351209	0.00385842	12.382	12.462	12.5308	-0.0331471	0.00662372	12.5121	12.4105	12.4937	-0.0315382	0.0101319	12.368
1367513_at	9.73114	9.79199	9.80996	9.73345	9.74727	9.86665	0.0013221	0.99973	9.70686	9.77918	9.7762	-0.00285095	0.979559	9.72475	9.65437	9.678	-0.0129975	0.301623	9.55251	9.56068	9.60624	-0.0298598	0.00838799	9.76908	9.62828	9.69289	-0.0113722	0.357154	9.74422	9.75893	9.83585	0.000925326	0.958143	9.91344	9.80254	9.87355	0.0131882	0.277692	9.98651	9.89201	9.85532	0.0202007	0.0818147	9.94183	9.82046	9.74056	0.00892071	0.503856	9.96599
1367514_at	9.49138	9.49426	9.44322	9.37651	9.41341	9.51985	-0.00337404	0.99973	9.41076	9.27499	9.49124	-0.0101915	0.932045	8.88164	8.98523	9.46999	-0.0543614	0.017741	9.21914	9.32535	9.53396	-0.0153212	0.545936	9.81777	9.58402	9.54236	0.0285148	0.218904	9.91617	10.0948	9.941	0.0779635	0.000790931	9.89372	9.91005	9.88239	0.0651453	0.00395531	10.0575	10.1112	9.84733	0.0809951	0.000589406	10.0425	9.87988	9.98854	0.0759937	0.00117511	9.84756
1367515_at	9.97832	9.85271	9.85639	9.89112	9.6917	9.87999	-0.0195219	0.897434	9.7595	9.82488	9.96596	-0.0152342	0.841827	9.398	9.92424	10.0312	-0.0254094	0.285682	9.86967	9.94422	9.81596	-0.0113231	0.662228	9.85962	9.71887	9.97558	-0.0150789	0.549141	10.2258	10.2663	10.1522	0.0372485	0.0900163	10.2594	10.193	10.3019	0.0424201	0.0505832	10.204	10.3306	10.3443	0.0482384	0.0273482	10.2206	10.017	10.1549	0.0253137	0.281082	10.1823
1367516_at	8.98257	9.25052	9.0586	8.90849	9.0173	8.97036	-0.026525	0.675104	9.11713	8.82504	9.0481	-0.0216066	0.610037	9.27125	9.20246	9.42863	0.0264045	0.179835	9.64122	9.72001	9.42393	0.0712948	0.000283871	9.67633	9.43462	9.63899	0.0695628	0.000396726	9.77383	9.80175	9.7785	0.0996528	4.62606e-06	9.99505	9.77122	10.0057	0.119963	3.11242e-07	9.76651	9.72257	9.88785	0.10074	4.18088e-06	9.80838	9.80837	9.69694	0.0976465	6.67014e-06	9.72081
1367517_at	12.3189	11.8186	12.2623	12.05	12.2073	11.9656	-0.00813525	0.99973	12.2351	12.0756	11.9661	-0.00599489	0.974248	11.254	11.3939	11.6774	-0.0858829	0.000278563	11.0669	11.2309	11.4026	-0.112322	8.197e-06	10.8682	11.1112	10.8844	-0.148559	2.38549e-07	9.81873	9.74214	9.77376	-0.312387	3.98609e-13	9.50619	9.55011	9.42379	-0.355053	3.46427e-14	9.67767	9.66198	9.42231	-0.34093	8.05886e-14	9.66463	9.64031	9.54679	-0.336347	7.31356e-14	9.87273
1367518_at	10.0471	10.2667	9.98167	10.2545	10.1927	10.1197	0.0091595	0.987215	10.1566	10.3036	10.1133	0.00945138	0.895894	9.79943	9.90767	10.0282	-0.0306765	0.0748002	10.066	10.1088	10.1083	-0.00427397	0.846192	10.4385	10.2981	10.1002	0.0217374	0.207989	10.1515	10.0764	10.223	0.00367245	0.877037	10.1571	10.2075	10.1028	0.00446647	0.842248	10.1788	10.2628	10.4298	0.023412	0.177389	10.2434	10.1242	10.0482	0.001987	0.938586	10.1332
1367519_at	10.4544	10.5379	10.4573	10.5734	10.5408	10.5025	0.00870098	0.982744	10.4424	10.5378	10.416	-0.00140683	0.991307	10.64	10.1685	10.3346	-0.0133225	0.457039	10.305	10.1753	10.2884	-0.0305355	0.0437226	10.5059	10.5427	10.4562	0.00358346	0.865272	10.3156	10.2811	10.4598	-0.0171265	0.29821	10.2932	10.1179	10.1513	-0.0402594	0.00892773	10.1047	10.1782	10.0742	-0.0499597	0.00167572	10.121	10.2919	10.183	-0.0386724	0.013455	10.3006
1367520_at	10.7146	10.6721	10.7493	10.5457	10.4724	10.3464	-0.0354464	0.201325	10.4233	10.5754	10.4377	-0.0321267	0.153276	10.4196	10.2307	10.2643	-0.0562935	0.000448385	10.199	10.2109	10.1426	-0.0732452	1.55739e-05	10.3935	10.4334	10.4041	-0.0415605	0.00499897	10.6666	10.7772	10.9833	0.0125582	0.448976	10.7259	10.744	10.4277	-0.0112232	0.502675	10.6782	10.7146	10.6464	-0.00470467	0.813027	10.7244	10.6828	10.7006	-0.00161515	0.943293	10.8385
1367521_at	8.21673	8.50714	8.29279	8.0179	8.13105	7.9875	-0.0505311	0.583392	8.30859	8.36733	8.04649	-0.0160918	0.914051	8.92693	8.35031	8.41423	0.0389401	0.25438	8.38807	8.77416	8.31486	0.0270958	0.429179	8.55188	8.41825	8.63413	0.0346022	0.301089	8.07933	8.43965	8.46852	-0.000825417	0.987702	8.47786	8.32098	8.17313	-0.00155438	0.973098	8.83111	8.44865	8.36237	0.0364071	0.280025	8.61994	8.52354	8.62205	0.0437185	0.184694	8.60395
1367522_at	9.98578	10.2171	10.1195	10.1593	10.1254	10.3022	0.00583491	0.99973	10.1313	10.4349	10.2474	0.0164224	0.779882	10.1454	9.82486	9.94029	-0.0265124	0.198537	10.1135	10.2262	10.0197	-0.00494727	0.846192	9.98506	9.99985	9.91778	-0.0267722	0.176731	10.118	9.86214	10.1308	-0.0168621	0.43814	9.90864	9.85938	9.82352	-0.0418622	0.0297612	10.2017	9.87312	10.0809	-0.0147365	0.509359	10.0016	9.77752	9.95778	-0.0348519	0.0779957	10.0434
1367523_at	11.2879	11.3185	11.4585	11.4459	11.3942	11.2141	-0.00773867	0.987777	11.362	11.4059	11.4064	-0.002607	0.984786	11.1627	11.145	11.2631	-0.0283305	0.0546875	11.1566	11.3017	11.118	-0.0281096	0.0472527	11.1278	11.1665	11.2157	-0.0309306	0.0301544	11.3755	11.1197	11.1905	-0.023447	0.108522	10.8681	11.0703	10.9834	-0.0565155	0.000231516	11.0638	10.9319	10.8626	-0.0593023	0.000144021	10.8794	10.8804	10.7894	-0.0729031	1.103e-05	10.9427
1367524_at	8.31509	8.86798	8.84495	8.64517	8.97082	8.95971	0.0231097	0.978908	8.88448	8.90413	8.90871	0.0299078	0.813022	9.23775	8.71326	8.80186	0.0324355	0.476341	8.34009	8.76753	8.6755	-0.020692	0.653096	8.05751	8.28539	8.67346	-0.0645815	0.0972171	8.5321	8.60873	8.1459	-0.048827	0.229506	8.43859	8.69704	8.22664	-0.0444758	0.280319	8.05132	8.55987	8.33309	-0.0685302	0.0814721	8.70739	8.76862	8.90958	0.0128968	0.808044	8.76458
1367525_at	11.355	11.4483	11.5091	11.59	11.442	11.5378	0.00629656	0.99973	11.6418	11.3308	11.4211	-0.0011434	0.992841	11.6075	11.3468	11.375	-0.00382608	0.851095	11.2861	11.3365	11.3851	-0.0173401	0.228755	11.3433	11.3489	11.1688	-0.0236053	0.0941307	11.2637	11.3236	11.4748	-0.0150701	0.320212	11.3834	11.2738	11.2512	-0.0215689	0.131304	11.2658	11.3112	11.3236	-0.021888	0.128645	11.277	11.2615	11.2344	-0.0273321	0.0559513	11.2829
1367526_at	10.4652	10.6724	10.5037	10.3476	10.3899	10.3221	-0.0203033	0.832172	10.2182	10.2535	10.4757	-0.0256043	0.515709	10.686	10.7166	10.7857	0.0311913	0.115282	10.6822	10.5165	10.7007	0.0181491	0.371124	10.9046	10.9977	11.1242	0.0682375	0.000616075	10.8836	10.7238	10.5499	0.0296937	0.126021	10.5993	10.7848	10.4592	0.0155386	0.46757	10.5974	10.7726	10.6353	0.022938	0.256257	10.7211	10.7182	10.4168	0.0161022	0.461158	10.7265
1367527_at	9.71029	9.70413	9.35473	9.41477	9.38883	9.52437	-0.0209168	0.907066	9.11537	9.10406	9.69381	-0.0427901	0.320626	9.53979	9.47401	9.4961	-0.0116594	0.722665	9.48465	9.68363	9.84086	0.013227	0.651921	9.37672	9.50333	9.58931	-0.013767	0.644349	9.697	9.89222	9.75329	0.0298255	0.252513	9.79781	9.64932	9.57727	0.0140849	0.632971	9.73724	9.81896	9.80517	0.0307929	0.237926	9.56832	9.70459	9.77631	0.0153258	0.610335	9.63162
1367528_at	10.332	9.75133	9.82897	10.5467	9.90049	9.80291	0.00526874	0.99973	10.3491	10.2558	9.74709	0.0103807	0.979626	10.3976	9.39476	9.65897	-0.033909	0.490851	10.0518	9.26759	9.69189	-0.0550911	0.193414	9.56263	9.6503	9.73772	-0.0573536	0.179227	9.68811	9.58184	9.7863	-0.0521143	0.233389	9.6694	9.81234	9.66522	-0.0475993	0.282866	9.56079	9.76989	9.82432	-0.0472653	0.290658	9.63929	9.95675	9.69284	-0.0407016	0.379702	9.65611
1367529_at	10.3722	10.1642	10.232	10.2659	10.1157	9.96623	-0.0203349	0.831905	10.1334	10.1359	10.1818	-0.0153326	0.798209	9.8829	10.1118	10.2679	-0.0244624	0.232575	10.2099	10.0307	10.1215	-0.0195895	0.328228	10.2238	10.1462	10.4585	0.00231967	0.93139	10.2535	10.3154	10.1674	-0.00191052	0.946599	10.3063	10.2492	10.3147	0.00438518	0.864707	10.048	10.389	10.3898	0.00218818	0.938169	10.3256	10.1743	10.3853	0.00503688	0.8512	10.2478
1367530_at	10.0834	10.0948	10.0313	10.2252	10.1678	10.0737	0.002969	0.99973	10.0663	10.0492	10.0144	-0.0130451	0.837249	9.91924	9.73227	9.88841	-0.0416196	0.0271728	9.70498	9.75533	9.91087	-0.0498916	0.00643584	9.7146	9.58349	9.85732	-0.0605674	0.00140398	9.77964	9.66496	9.69617	-0.0612143	0.00125999	9.79155	9.88959	9.89834	-0.0396563	0.030481	9.73775	9.94238	10.1231	-0.0289469	0.124615	9.96846	10.0535	10.07	-0.0148754	0.485254	10.1114
1367531_at	12.0799	12.0161	12.0932	11.9925	12.0142	12.0051	-0.0115895	0.889471	11.9908	12.007	11.9427	-0.0144552	0.618327	12.316	12.0855	12.1067	0.00810611	0.603351	12.2745	12.3018	12.0973	0.0146438	0.260805	12.2824	12.2823	12.1371	0.0157683	0.228243	12.0558	12.154	12.0372	-0.00221021	0.903095	12.0268	12.0905	11.9731	-0.00845439	0.563545	12.1971	12.0934	11.993	-0.000778939	0.969544	11.9896	12.0363	11.9012	-0.0149995	0.268559	11.9062
1367532_at	12.8343	12.4394	12.6225	12.5877	12.5103	12.4848	-0.0103256	0.92716	12.614	12.5645	12.4339	-0.00921438	0.841238	12.5587	12.4201	12.5714	-0.0115932	0.445891	12.6659	12.5894	12.5502	-0.00180799	0.921245	12.5604	12.7544	12.5834	0.0017036	0.926872	12.5769	12.6103	12.7356	0.00265215	0.887444	12.5891	12.6804	12.7264	0.00543836	0.742688	12.7408	12.6294	12.7011	0.00830393	0.596712	12.7035	12.6166	12.7247	0.00729443	0.654314	12.6064
1367533_at	9.8831	9.45137	9.53947	9.81574	9.55629	9.52993	-0.000961428	0.99973	9.51325	9.14035	9.35512	-0.0463171	0.173988	9.60982	9.64837	9.53192	-0.00644536	0.838095	9.97383	10.0761	9.80801	0.0460269	0.0330966	9.98879	10.1097	9.81116	0.0485013	0.0259874	9.97702	10.1444	9.9979	0.058649	0.0077512	10.2138	10.1766	10.2267	0.0823349	0.000380368	9.84417	10.127	10.1451	0.0584042	0.00861799	9.98419	9.8651	10.0268	0.0469582	0.035071	10.0893
1367534_at	10.0566	10.1738	10.0914	9.95648	9.93786	9.97566	-0.019526	0.795117	10.0292	10.0768	10.1514	-0.000952989	0.994554	9.58997	9.39401	9.81889	-0.0722444	0.000148591	9.6226	9.71794	9.86497	-0.0520568	0.00236114	9.66728	9.58049	9.6992	-0.0648291	0.000320484	9.90455	9.87998	9.93802	-0.0266679	0.122696	10.0053	10.0022	9.9246	-0.0165395	0.371515	9.90207	10.1407	10.0551	-0.00862775	0.684233	10.0348	10.3776	10.1864	0.015122	0.432075	10.3072
1367535_at	8.12407	8.30927	8.15865	8.18438	8.44705	8.60705	0.0254422	0.879194	8.38885	8.35028	8.46454	0.0237387	0.760268	8.62758	8.28532	8.40502	0.0300842	0.30731	8.28291	8.341	8.49261	0.0186846	0.535903	8.3162	8.53322	8.28336	0.019572	0.523328	8.35294	8.06112	8.35875	-0.00132072	0.975671	8.36735	8.48407	8.35031	0.0236152	0.425952	8.34635	8.47036	8.03308	0.00300302	0.940213	8.60588	8.71996	8.57293	0.0629735	0.0203918	8.44835
1367536_at	8.81705	8.86387	8.64526	8.73163	8.71694	9.11071	0.0100127	0.99973	8.61825	8.52445	8.87253	-0.0197499	0.852774	8.72875	8.16804	8.77449	-0.0395066	0.210477	8.54167	8.55606	8.88721	-0.0214676	0.515622	9.0599	8.94165	9.04288	0.036407	0.236175	8.69514	8.98306	8.93898	0.013309	0.723356	8.88027	9.10864	8.91658	0.0289106	0.368387	8.76553	8.75775	8.89066	0.00236439	0.957899	8.58454	8.72505	8.69772	-0.0200189	0.571136	8.64898
1367537_at	9.65696	9.44159	9.56781	9.50317	9.40229	9.40324	-0.01803	0.928662	9.27256	9.58914	9.51847	-0.014523	0.868718	10.0417	9.91141	9.69686	0.0486243	0.0385958	9.91361	9.74967	9.7209	0.0357284	0.119593	9.56595	9.60628	9.56889	0.00385626	0.906029	9.21437	9.5145	9.46071	-0.0242356	0.329646	9.75314	9.46043	9.44442	-0.000477917	0.988941	9.29171	9.49312	9.54402	-0.0170819	0.52152	9.2476	9.36506	9.75384	-0.0154438	0.575586	9.47733
1367538_at	11.2695	11.0313	11.1964	11.0381	11.1433	11.0675	-0.00681616	0.99973	10.9564	11.0539	11.0685	-0.0142151	0.818084	10.8337	10.9061	10.8901	-0.0339212	0.0806808	10.7152	10.9051	10.8213	-0.0423062	0.0222546	10.6034	10.6108	10.8818	-0.0578246	0.00253059	10.7615	10.7757	10.6909	-0.0518027	0.00621801	10.8172	10.7605	10.9792	-0.0372001	0.0474133	10.6932	11	11.211	-0.0221081	0.270534	11.0957	11.0369	11.4242	0.00633212	0.804958	11.1593
1367539_at	10.3187	10.0693	9.93603	10.1104	10.0933	10.1369	-0.0103193	0.982229	9.99635	10.1154	10.0089	-0.020838	0.616359	10.1679	10.2272	10.2116	0.00227422	0.935349	10.3002	10.2343	10.4063	0.017909	0.350674	10.2469	10.1126	10.1153	-0.00398138	0.873735	10.4965	10.4974	10.2901	0.0337942	0.0625854	10.6702	10.6	10.4981	0.0559872	0.0023824	10.313	10.6221	10.5725	0.0440098	0.0157209	10.5794	10.4992	10.5212	0.0483401	0.00881112	10.553
1367540_at	9.52632	9.41174	9.16311	9.5495	9.10177	9.43963	0.0014449	0.99973	9.12061	8.90423	9.23047	-0.0419809	0.421967	9.07482	9.05468	9.15368	-0.0403615	0.167331	9.15264	9.13345	9.10542	-0.0346319	0.22146	9.28615	9.44911	9.07701	-0.0128301	0.709563	9.43576	9.32182	9.97311	0.0336082	0.249291	9.56205	9.54192	9.39691	0.0226065	0.467337	9.75309	9.5035	9.43657	0.0322045	0.276236	9.45712	9.37951	9.70573	0.0245945	0.433945	9.56887
1367541_at	9.89864	9.84295	9.77552	9.73667	9.8589	9.72655	-0.00767483	0.99973	9.66655	9.73703	9.85568	-0.0107897	0.864551	9.15144	9.51821	9.60218	-0.0605858	0.00079653	9.58521	9.72031	9.76602	-0.0200748	0.24593	10.2876	10.3346	10.1186	0.0604526	0.000592132	10.2462	10.286	10.2396	0.0619705	0.000440385	10.1674	10.2927	10.1977	0.0566013	0.00109994	10.2384	10.2959	10.2636	0.0631901	0.000393305	10.3319	10.2446	10.1822	0.0613333	0.000572237	10.1616
1367542_at	9.9399	9.83477	9.62606	9.86798	9.89447	9.74671	0.00678413	0.99973	9.74766	9.65707	9.62545	-0.0168154	0.702637	9.48445	9.42155	9.51696	-0.0473045	0.0066644	9.44697	9.55874	9.42998	-0.0466713	0.0054423	9.4055	9.26984	9.35611	-0.0673279	0.000201341	9.51622	9.44816	9.70182	-0.0350883	0.0372056	9.82888	9.60427	9.56603	-0.0184397	0.306532	9.72857	9.77375	9.72014	-0.00727491	0.738516	9.68499	9.62331	9.89403	-0.00836613	0.696127	9.7369
1367543_at	10.1904	10.2752	10.4021	10.1945	10.2925	10.1727	-0.0167305	0.834907	10.3561	10.2898	10.1705	-0.00939587	0.886173	10.8892	10.8191	10.7571	0.0658321	0.000206483	10.5436	10.5133	10.5881	0.0289175	0.0663755	10.2845	10.3505	10.3954	0.00061509	0.981065	10.3548	10.3375	10.3625	0.00175843	0.940727	10.2563	10.367	10.1659	-0.0106763	0.564426	10.5442	10.4712	10.2098	0.00951937	0.621965	10.2398	10.2258	10.2521	-0.0139837	0.440903	10.2762
1367544_at	9.62105	9.44732	9.50532	9.65395	9.61217	9.60541	0.0202584	0.665785	9.43355	9.45898	9.54464	-0.00162585	0.989444	9.62575	9.48103	9.71454	0.0176781	0.241029	9.81564	9.63825	9.60106	0.0293304	0.032707	9.62666	9.57589	9.64246	0.0189296	0.186371	9.75505	9.81189	9.73175	0.0414414	0.00344541	9.88687	9.88165	9.79199	0.0542714	0.000260193	9.89795	9.86484	9.77677	0.0532429	0.000340758	9.88496	9.76933	9.74068	0.0461546	0.00150767	9.82246
1367545_at	9.54302	9.73646	9.92368	9.75005	9.75882	9.60494	-0.0102678	0.996746	9.69629	9.6308	9.59066	-0.0199924	0.723412	9.34413	9.37061	9.28144	-0.0667152	0.00244232	9.27861	9.41677	9.51971	-0.0555463	0.00751883	9.42221	9.44289	9.3614	-0.0548925	0.00874204	9.44591	9.65005	9.78885	-0.0217769	0.338132	9.71409	9.61124	9.3613	-0.0317287	0.137263	9.78677	9.72958	9.62641	-0.00882987	0.74518	9.88831	9.96822	9.63939	0.0084347	0.759605	9.93238
1367546_at	11.2139	10.9424	11.0605	10.9281	10.9272	10.8205	-0.0237196	0.566476	10.9553	10.7025	10.9688	-0.0259685	0.292835	11.135	10.9049	11.0859	-0.00402712	0.847372	11.3115	11.2816	11.311	0.0295338	0.0385873	11.2992	11.2605	11.3515	0.0298269	0.0385487	11.2824	11.2992	11.3038	0.0287373	0.0480264	11.2432	11.3011	11.3653	0.0297545	0.0396642	11.2517	11.2729	11.4375	0.0319598	0.0286868	11.421	11.1464	11.3139	0.0284913	0.0537404	11.1855
1367547_at	10.2655	10.2668	10.1722	10.2309	10.2517	10.1044	0.000901226	0.99973	9.94915	9.97258	10.0377	-0.0289914	0.472568	10.2041	9.65822	10.1798	-0.0254644	0.248745	9.8674	9.87754	10.0705	-0.0359958	0.0742858	9.94569	9.83124	10.1305	-0.0315986	0.124833	10.3173	10.2419	10.4005	0.018368	0.419163	10.6159	10.5203	10.6222	0.055134	0.00701114	10.752	10.5763	10.7118	0.0678522	0.0013346	10.5651	10.6914	10.8472	0.070668	0.000953501	10.668
1367548_at	8.30262	8.03669	8.3268	8.35529	8.34136	8.39656	0.036233	0.90148	8.25045	8.48682	8.03603	0.0173696	0.94141	8.82826	8.58618	8.32791	0.072676	0.0861306	9.07916	9.18721	8.70017	0.139719	0.000915172	8.88414	8.67039	8.16775	0.0710655	0.083238	8.44968	8.46026	8.38645	0.0478626	0.271234	8.48407	9.22281	8.32001	0.0874926	0.0320223	8.65698	8.71325	8.48905	0.0795357	0.0548016	8.67557	8.50104	8.76488	0.0840875	0.0433417	8.71679
1367549_a_at	11.9425	12.0054	11.906	11.8432	11.9597	12.0303	-0.00235521	0.99973	11.8783	11.8966	11.9261	-0.00766188	0.891542	12.2058	11.8728	12.0765	0.010485	0.506379	12.0795	12.0952	12.0223	0.0122449	0.390483	12.1539	12.1507	12.1365	0.021942	0.0997657	12.3257	12.3181	12.419	0.0463432	0.000771806	12.3029	12.3719	12.3533	0.0449917	0.00104	12.3166	11.9735	12.3074	0.0279989	0.0360591	12.138	12.2343	12.2032	0.0272469	0.0431551	12.1615
1367550_a_at	10.5953	10.5483	10.6691	10.533	10.7035	10.5545	-0.00697826	0.99973	10.6122	10.6398	10.4312	-0.0118985	0.804978	10.3562	10.3871	10.3892	-0.0371375	0.0162357	10.3537	10.511	10.3789	-0.0320304	0.0307541	10.4009	10.4918	10.4489	-0.0274837	0.0675267	10.3776	10.4439	10.4395	-0.0311979	0.0383579	10.6586	10.4866	10.4057	-0.017947	0.259563	10.7056	10.6104	10.3749	-0.0116174	0.502894	10.378	10.3427	10.2879	-0.0429018	0.00547414	10.3549
1367551_a_at	10.7906	10.6789	10.6843	10.8187	10.6264	10.6282	-0.00231455	0.99973	10.5989	10.6653	10.6179	-0.0108947	0.789888	10.7228	10.5732	10.6566	-0.00772658	0.643661	10.9473	10.9282	10.8291	0.0258374	0.0461305	10.9633	11.076	10.9115	0.0366478	0.00557409	11.1038	11.1625	11.3753	0.0665304	1.02349e-05	11.166	11.1613	11.0396	0.0547623	0.000119553	10.9568	11.1056	11.1404	0.0476297	0.000586531	11.0755	11.1066	11.0995	0.0510845	0.000297819	11.1217
1367552_at	4.22765	5.32183	5.48933	3.23274	5.05703	2.17346			5.0489	3.64859	5.30698			5.36211	2.7394	4.43221			4.48402	4.7474	1.4497			4.41591	3.64933	4.34279			0	2.96841	4.13432			4.83915	2.85313	0.70536			1.8349	2.67627	2.62675			4.69459	2.57618	2.24267			2.78865
1367553_x_at	14.3967	14.6181	14.2359	14.0667	14.1218	14.6873	-0.0140016	0.987215	14.136	14.1927	14.6727	-0.00970854	0.954499	14.662	13.9924	14.5573	-0.0027708	0.944524	14.227	14.2324	14.8143	-0.000661006	0.986141	14.1819	14.2811	14.4693	-0.0118776	0.709227	14.5155	14.1941	14.3397	-0.0079596	0.818495	14.1277	14.2641	14.3709	-0.0175739	0.553568	14.0037	13.9638	14.4025	-0.0309887	0.25379	14.059	14.1915	13.9169	-0.0378089	0.154871	13.9879
1367554_at	4.04725	4.15228	5.70027	2.19127	4.20169	3.39981	-0.421106	0.971589	5.10323	3.1992	3.67401	-0.108343	0.986014	5.45464	1.24956	4.66806	-0.41326	0.627561	4.74233	2.41753	2.42872	-0.477394	0.532541	3.88434	1.94752	3.76887	-0.466022	0.553556	2.3674	1.90025	2.81315	-0.856611	0.228116	1.71868	2.81367	4.05235	-0.646331	0.384291	1.22391	4.01114	1.35084	-1.16738	0.0902247	3.87962	0.981553	1.81245	-1.14817	0.0991706	4.92652
1367555_at	7.8581	7.78322	7.12159	5.43745	5.31012	7.741	-0.15991	0.989945	5.55378	6.27826	8.37487	-0.0313416	0.990813	5.97602	6.53254	7.52961	-0.0281738	0.952186	4.84839	5.33901	6.0952	-0.327392	0.303166	5.9421	5.8906	6.51427	-0.150312	0.687007	6.60492	5.46076	5.27975	-0.236938	0.495451	4.1262	4.11926	7.16898	-0.451653	0.145212	4.86043	4.12363	3.70323	-0.690048	0.0239027	3.44441	5.57763	7.18015	-0.392001	0.223148	3.43043
1367556_s_at	6.60969	6.86083	5.91841	5.12099	4.11606	6.61198	-0.271609	0.982743	4.55525	2.45312	7.38156	-0.523841	0.65103	6.11095	5.44129	6.06424	-0.0939744	0.896665	2.39481	3.89697	5.97046	-0.712495	0.138626	5.93636	5.679	6.14165	-0.0812509	0.905274	5.27272	5.15818	5.65818	-0.223949	0.71278	2.13275	2.35576	5.98559	-1.00906	0.03468	2.4607	5.53979	4.90371	-0.624941	0.214044	4.92513	2.99309	6.3681	-0.461645	0.388847	4.95519
1367557_s_at	13.5893	13.4527	13.6699	13.5122	13.566	13.5482	-0.00774813	0.980945	13.5553	13.6357	13.6066	-0.00168227	0.989211	13.8469	13.6124	13.7367	0.0123067	0.41494	14.0843	13.9837	14.0892	0.045606	0.000793199	13.892	13.9984	13.9167	0.0335759	0.010578	13.5209	13.4997	13.6258	-0.00704853	0.664776	13.3207	13.5005	13.2553	-0.0274497	0.03642	13.4566	13.3003	13.2149	-0.0312209	0.0185967	13.3359	13.212	13.049	-0.0448331	0.00115029	13.1036
1367559_at	13.5245	13.3819	13.5482	13.5184	13.6865	13.4948	0.00993265	0.971372	13.6299	13.6961	13.4427	0.0123597	0.81186	13.5047	13.6116	13.529	0.00802498	0.70107	13.8276	13.862	13.5714	0.0296583	0.0593317	13.9663	13.8906	13.6066	0.036697	0.0204562	13.7734	13.9068	14.0701	0.0466771	0.00386718	13.7846	13.9834	13.6988	0.0368489	0.0202923	13.9854	13.7335	13.6332	0.032824	0.0409993	13.7932	13.7254	13.528	0.0221572	0.184362	13.6145
1367560_at	13.8214	13.9092	13.8713	13.5864	13.6315	13.9586	-0.00900331	0.987777	13.6394	13.5946	13.8515	-0.0121402	0.829268	13.876	13.6346	14.0449	0.00421338	0.862788	13.7425	13.8774	14.1634	0.0120925	0.516199	13.8458	13.9399	14.1588	0.0176994	0.319362	14.0692	14.0402	14.1115	0.0272307	0.106907	13.8234	14.0407	13.9834	0.0143897	0.436949	14.0741	13.9137	14.0939	0.0224478	0.195837	13.9165	13.9869	14.0352	0.0175509	0.335768	13.9379
1367561_at	13.576	13.6375	13.5273	13.3597	13.3637	13.7939	-0.00341925	0.99973	13.4071	13.3989	13.6226	-0.00646334	0.954499	13.6224	13.5168	13.8477	0.0132897	0.515034	13.512	13.5182	13.8518	0.00956878	0.635779	13.539	13.62	13.7961	0.0122007	0.536785	13.6367	13.5744	13.7205	0.0114029	0.571725	13.4466	13.5788	13.5954	0.000404456	0.987407	13.8027	13.4839	13.6146	0.0102785	0.619775	13.3959	13.4297	13.5916	-0.00685477	0.760896	13.3911
1367562_at	13.1044	13.7001	13.6958	13.5465	13.5331	13.6342	0.0032317	0.99973	13.4977	13.6719	13.8043	0.0123658	0.908985	13.5983	13.1417	13.5321	-0.0126575	0.674158	12.9546	12.967	13.4345	-0.045897	0.04587	13.1408	13.0449	13.2756	-0.0418768	0.0721909	13.3594	13.1533	13.3829	-0.0260906	0.296164	13.1633	13.1368	12.9588	-0.0492903	0.0339243	13.0865	13.1189	12.9492	-0.0531197	0.023678	12.9637	13.1648	12.6886	-0.0657459	0.00591692	13.0843
1367563_at	14.2518	14.4392	14.3928	14.1327	14.1564	14.491	-0.00886717	0.99973	14.175	14.2393	14.5424	-0.00292177	0.988948	14.3069	13.9775	14.5021	-0.00872817	0.748964	14.0365	13.9678	14.602	-0.0149337	0.508018	14.0332	13.9986	14.3269	-0.0231346	0.277018	14.2634	14.012	14.2648	-0.0169371	0.457807	13.9915	14.0948	14.1998	-0.0255576	0.225376	13.9401	13.9624	14.1814	-0.0324932	0.114885	13.9284	14.0187	14.1255	-0.0328578	0.113613	13.964
1367564_at	4.22142	1.67152	5.11473	4.44411	4.994	5.57443	0.398167	0.932951	4.79625	4.31121	5.63846	0.36963	0.833987	6.23121	1.90715	5.53031	0.0939608	0.903954	3.62751	2.56504	5.54243	-0.0226447	0.977266	5.32676	5.46283	3.51646	0.306872	0.616545	5.57545	3.94793	5.20246	0.360989	0.548295	4.05843	2.82408	4.96002	0.0242131	0.974319	2.68381	2.53662	5.0669	-0.21604	0.746749	2.43222	3.14569	3.58331	-0.32649	0.601132	2.1325
1367565_a_at	14.3866	14.4963	14.3596	14.176	14.1209	14.6317	-0.0113859	0.997593	14.1774	14.3208	14.6195	-0.00497785	0.982447	14.6337	14.0215	14.6275	0.000359073	0.991133	14.1266	14.0833	14.833	-0.00777473	0.795433	14.1057	14.1993	14.6029	-0.0120595	0.67333	14.4169	14.1398	14.3605	-0.0116361	0.691934	14.0447	14.2264	14.1891	-0.0270542	0.276797	14.2034	14.1023	14.2487	-0.0238492	0.350213	14.1274	14.088	14.2567	-0.0266447	0.294369	14.1191
1367566_at	5.83014	5.61624	6.51508	5.52371	5.61298	5.56365	-0.0646886	0.99973	5.58187	5.59678	5.84585	-0.0372488	0.982447	5.42045	5.26842	3.34705	-0.34861	0.0537403	3.59339	5.85319	4.70209	-0.332212	0.0558953	6.37996	5.73097	6.12201	0.0606091	0.794029	6.26954	6.72134	6.2391	0.137981	0.493702	6.25056	6.17793	6.21051	0.0937721	0.659848	6.54046	6.73729	6.31348	0.165163	0.397476	6.49335	7.2321	6.44962	0.206029	0.279448	5.76448
1367567_at	13.5495	13.5562	13.4846	13.3037	13.3654	13.6186	-0.00843728	0.980945	13.4062	13.3911	13.5594	-0.00592067	0.94588	13.8799	13.4698	13.7404	0.0199786	0.189401	13.7562	13.7552	13.9245	0.0321523	0.0225283	13.7647	13.8255	13.9025	0.0341405	0.0164516	13.8764	13.78	14.007	0.0400435	0.00555478	13.6998	13.8316	13.7941	0.0283163	0.0475044	13.6526	13.6007	13.8624	0.0209369	0.157088	13.649	13.7239	13.804	0.0231154	0.117231	13.6395
1367568_a_at	13.7162	13.8931	13.9911	13.8178	13.7852	14.0552	0.0051295	0.99973	13.8736	13.9359	14.0537	0.0122487	0.855944	14.3816	13.7866	14.2088	0.0296376	0.123919	13.9385	13.8826	14.323	0.0217731	0.253575	13.8792	13.9422	14.078	0.01349	0.524666	13.9449	13.9526	14.109	0.0171758	0.402115	13.9025	14.0977	13.807	0.010281	0.643091	14.3067	13.9564	14.1955	0.0325612	0.0824524	14.0741	14.1146	14.2836	0.0330775	0.0798332	14.0859
1367569_at	13.4113	13.4437	13.4646	13.3133	13.2612	13.4191	-0.00838835	0.958677	13.3721	13.3624	13.3838	-0.00388006	0.966891	13.6247	13.2395	13.5082	0.00512376	0.761322	13.44	13.4602	13.5551	0.00817902	0.563629	13.4863	13.6029	13.6723	0.0190463	0.128487	13.574	13.5238	13.4481	0.0114046	0.407596	13.374	13.478	13.4933	0.00425332	0.792188	13.3611	13.295	13.4794	-0.00328297	0.848312	13.34	13.3889	13.4001	-0.00349841	0.840152	13.3196
1367570_at	11.3875	11.8129	11.8728	11.9697	11.6489	11.8838	0.02519	0.995642	11.5198	11.454	11.9882	0.00286117	0.994554	11.056	11.2011	11.7012	-0.0392897	0.516685	10.9203	10.7483	11.4908	-0.073798	0.147755	11.9163	12.0296	12.1569	0.0494335	0.369485	12.3777	11.8605	11.7581	0.044856	0.430584	11.3503	10.9565	11.9758	-0.0261194	0.671838	10.2452	10.9032	11.5465	-0.0952828	0.0634208	10.6411	11.1789	11.3355	-0.0739088	0.16175	11.2875
1367571_a_at	10.7333	12.032	11.81	12.0425	12.5146	12.1431	0.072733	0.548238	11.7041	11.9196	11.8801	0.0250684	0.891449	11.8733	11.1079	11.4482	-0.019753	0.734556	11.139	11.4453	11.8134	-0.0209621	0.690244	10.8415	11.1633	11.2252	-0.0705399	0.106208	11.2368	11.0413	10.5629	-0.0878468	0.043009	10.8506	10.9258	11.2867	-0.0778499	0.073598	10.7941	10.8297	11.0636	-0.0942081	0.0310167	10.9206	10.7659	11.4184	-0.0762655	0.0858949	11.2597
1367572_at	3.38501	3.37497	1.80637	5.68527	2.21082	5.17491	0.494733	0.86203	2.08707	2.97203	2.8508	-0.131616	0.977433	4.5468	4.72708	3.89655	0.616285	0.254949	3.21075	2.78102	7.18628	0.488209	0.357066	3.72017	1.54607	3.34472	-0.0910951	0.897323	2.81814	4.42653	2.67693	0.174119	0.792554	3.12709	2.75013	4.25653	0.218285	0.726934	3.17804	3.31196	1.74589	-0.11312	0.871866	3.70179	2.93639	2.48619	0.0723546	0.92397	4.99616
1367573_at	13.8174	13.7651	13.8274	13.6045	13.5357	13.7903	-0.0162346	0.823359	13.5821	13.7007	13.7105	-0.0139955	0.733861	14.2735	13.7049	13.9201	0.01733	0.290156	13.8298	13.8429	14.0657	0.0119638	0.466737	13.8272	13.8454	14.0428	0.0111797	0.511692	13.8346	13.8556	14.0365	0.0115699	0.49914	13.747	13.9226	13.8451	0.00423549	0.831457	13.9073	13.6912	13.817	0.000775899	0.974329	13.8017	13.8072	13.8097	0.000912268	0.96896	13.8013
1367574_at	14.511	14.4606	14.6058	14.3166	14.3778	14.7136	-0.00159909	0.99973	14.3592	14.4785	14.6253	0.000288736	0.997872	14.4799	14.216	14.5598	-0.00664363	0.789393	14.3399	14.4552	14.6776	0.000586388	0.982789	14.3563	14.4674	14.7391	0.00354822	0.888533	14.7507	14.467	14.6775	0.0145588	0.476408	14.3039	14.5961	14.5537	-3.40655e-05	0.998977	14.7255	14.2891	14.5978	0.00517036	0.834226	14.3451	14.5064	14.5784	-0.000801997	0.977524	14.4482
1367575_at	11.7313	11.5012	11.4629	11.2876	11.3368	11.4299	-0.0202441	0.905289	11.3742	11.2939	11.4455	-0.017735	0.818566	12.3952	12.1662	12.0945	0.0859078	0.000702336	13.0972	13.015	12.4356	0.158208	3.23815e-07	12.9068	12.9692	12.4032	0.148215	8.44905e-07	12.1288	12.2315	12.5049	0.0940784	0.000183065	12.1017	12.1205	11.7486	0.0586195	0.0124393	11.9638	11.8674	11.7425	0.0427077	0.0728277	11.8892	11.8261	11.7077	0.0365971	0.131512	11.7458
1367576_at	13.1878	13.0503	12.6968	13.0424	12.9934	13.2927	0.0199617	0.759464	13.054	13.0798	12.9815	0.0121871	0.818084	13.5407	13.1613	13.2594	0.0429594	0.00968234	13.5079	13.4256	13.4183	0.0570835	0.000637026	13.6374	13.6786	13.6931	0.080399	1.59631e-05	13.6487	13.5412	13.8505	0.081438	1.0472e-05	13.505	13.6337	13.5945	0.0706528	6.54443e-05	13.529	13.442	13.5689	0.0637891	0.000230504	13.4341	13.4822	13.5703	0.061889	0.000339369	13.4005
1367577_at	11.6143	10.9213	11.2617	11.5066	11.4375	11.2998	0.0405601	0.916285	11.3966	11.308	11.1271	0.0230618	0.92828	11.4638	11.2941	11.1279	0.025333	0.695783	11.7952	11.8276	11.7583	0.0877288	0.0738163	11.4321	11.4189	11.4894	0.0446581	0.413383	10.9955	10.9295	10.9725	-0.0172682	0.793107	10.6994	10.3592	11.5033	-0.0334503	0.561727	10.0996	10.2975	11.1158	-0.0805492	0.11129	10.5449	10.8564	11.5084	-0.0176891	0.79106	10.8869
1367578_at	12.1931	12.5988	12.3619	12.7291	12.7876	12.981	0.0453325	0.137409	12.707	12.7644	12.7495	0.0349699	0.198283	12.7485	12.4587	12.3625	0.0100582	0.645995	12.6605	12.7275	12.6087	0.0264756	0.124261	12.7728	12.8889	12.5783	0.0356192	0.0372142	12.762	12.6946	12.67	0.0314004	0.0699471	12.7031	12.82	12.6774	0.0341867	0.0465267	12.9319	12.7301	12.6564	0.0385894	0.0259462	12.754	12.63	12.4144	0.0188464	0.315416	12.5715
1367579_a_at	14.3	14.2967	14.4166	14.2165	14.2136	14.4009	-0.00858911	0.967599	14.2282	14.2907	14.3141	-0.00850154	0.867859	14.2977	13.9481	14.2003	-0.0216683	0.120176	13.9107	13.9856	14.2236	-0.0327821	0.0129682	13.9195	14.016	14.1608	-0.0335641	0.011693	14.2315	14.1191	14.1686	-0.0191116	0.1653	13.9765	14.2031	14.079	-0.0280068	0.0354768	14.3203	14.113	14.1721	-0.016214	0.253133	14.2268	14.148	14.0987	-0.0206651	0.13485	14.1118
1367580_at	13.115	13.0385	13.0252	12.9076	12.857	12.9786	-0.013439	0.859844	12.7953	12.8531	12.9313	-0.0195449	0.457937	13.3932	13.0217	13.2689	0.0210778	0.135054	13.2062	13.1465	13.3742	0.022705	0.0898729	13.3369	13.4073	13.5176	0.0420176	0.00224168	13.3227	13.3456	13.5228	0.0394689	0.00386201	13.2447	13.4227	13.2418	0.0293175	0.0288543	13.5367	13.3195	13.3379	0.0395715	0.00401967	13.2131	13.2243	13.3059	0.0233327	0.0911445	13.1871
1367581_a_at	13.7798	13.8447	14.0647	13.7599	13.8291	13.9154	-0.00853325	0.99973	13.7677	13.8079	14.1103	-0.00230774	0.993476	14.1194	13.8706	14.083	0.0110716	0.794581	13.8936	14.0868	14.1769	0.013949	0.710305	14.0239	14.008	14.1237	0.0139334	0.715835	13.8475	13.9322	13.8113	-0.00551531	0.900582	13.2054	13.3851	12.6564	-0.0896117	0.00378085	12.5365	12.6544	11.8666	-0.172592	2.37582e-06	12.8218	12.1964	11.7384	-0.184722	8.69647e-07	12.4286
1367582_at	13.5065	13.3775	13.3969	13.2002	13.2622	13.5136	-0.00654153	0.99973	13.2313	13.2461	13.3701	-0.0111276	0.83162	13.2399	13.1527	13.4749	-0.0104666	0.578904	13.3271	13.3278	13.646	0.00511991	0.79493	13.4063	13.5405	13.6259	0.0148748	0.373821	13.6232	13.4554	13.536	0.0163766	0.324529	13.3235	13.5739	13.5524	0.0104762	0.557719	13.5577	13.4412	13.6254	0.0167161	0.31424	13.3948	13.4924	13.5483	0.0100067	0.590321	13.3851
1367583_at	14.2605	14.4377	14.274	14.0744	14.0712	14.5044	-0.00739552	0.99973	14.0548	13.9687	14.4441	-0.0135882	0.868464	14.2954	13.9778	14.5205	-0.00257237	0.938872	14.0175	14.1002	14.6135	-0.0047528	0.868996	14.0728	14.0315	14.4519	-0.0105539	0.688945	14.4496	14.1475	14.2812	0.000395793	0.990897	13.9693	14.0487	14.2648	-0.0197823	0.402431	14.1437	14.1006	14.3136	-0.0104014	0.700852	14.1664	14.2142	14.2279	-0.00865806	0.758833	14.1833
1367584_at	13.3369	13.3809	13.3655	13.2029	13.2009	13.281	-0.0137858	0.816704	13.2717	13.3618	13.3281	-0.0037587	0.969822	13.9657	13.6335	13.7435	0.0451946	0.000791731	13.8832	13.8571	13.7129	0.0490942	0.000226898	13.7536	13.8686	13.7515	0.0463365	0.000447711	13.6899	13.5844	13.8249	0.0367059	0.00381276	13.5839	13.7087	13.54	0.0273344	0.0282026	13.9392	13.6179	13.7676	0.0445724	0.000694487	13.6612	13.6018	13.5332	0.0260596	0.0403235	13.5852
1367585_a_at	12.0807	11.747	11.8343	11.8761	11.9372	11.6484	-0.0107091	0.976777	12.0604	11.9372	11.7743	0.00186561	0.990401	11.9862	12.0556	11.9889	0.0123314	0.567265	12.2949	12.0854	11.9105	0.0225898	0.21149	12.2361	12.2085	11.9762	0.0278057	0.119615	11.2225	11.1811	11.4225	-0.07882	5.25439e-05	11.3789	11.4053	11.2506	-0.0699093	0.000218323	11.1382	11.1527	11.3028	-0.0887319	1.2244e-05	10.91	11.0226	11.1086	-0.112663	3.81744e-07	10.9561
1367586_at	12.5453	12.32	12.3882	12.4638	12.3695	12.3985	-0.00128061	0.99973	12.7602	12.4811	12.5583	0.0205044	0.475252	13.6606	13.3223	13.3483	0.113995	5.12393e-08	13.7422	13.7856	13.6809	0.145137	1.16907e-09	13.6258	13.6178	13.5141	0.129257	1.04073e-08	12.9635	13.1207	13.183	0.0754806	6.7993e-06	12.9406	12.9854	12.7575	0.0538683	0.000408591	12.869	12.981	12.8385	0.0540833	0.000420155	13.1278	13.0428	12.8347	0.0657989	4.50182e-05	13.0834
1367587_at	0.62907	4.24642	4.71027	3.98797	4.14776	4.21184	0.620786	0.882516	4.72644	3.87357	3.64734	0.600394	0.748354	4.72288	4.44422	4.8895	0.807067	0.260162	4.66917	4.55666	3.246	0.616573	0.383241	4.50902	3.23342	3.50108	0.471197	0.535784	0.847126	4.02408	4.04397	-0.158334	0.864352	4.70782	4.21854	3.34169	0.597432	0.412409	5.23281	4.85812	4.4451	0.853371	0.217673	5.19736	4.8911	3.71097	0.766551	0.282412	4.65692
1367588_a_at	13.8173	13.659	13.7735	13.4202	13.5711	13.6336	-0.0178369	0.671536	13.4809	13.5722	13.5579	-0.018302	0.442348	13.5931	13.5818	13.7915	-0.00576043	0.727841	13.6456	13.6242	13.828	-0.00114276	0.950126	13.687	13.7825	13.8438	0.00642233	0.671169	13.8496	13.7793	13.9436	0.0154444	0.235138	13.6199	13.7682	13.7453	0.000125513	0.994524	13.916	13.7542	13.7625	0.0105809	0.448907	13.797	13.6804	13.7933	0.00493796	0.762183	13.6983
1367589_at	11.3197	11.2909	11.155	10.9889	11.0486	11.3159	-0.0133517	0.983631	10.975	10.9989	11.3992	-0.012601	0.908673	10.6973	10.829	11.1278	-0.0440011	0.0713462	10.5592	10.6727	11.2937	-0.0501219	0.0315604	10.8433	10.8748	10.9383	-0.0437109	0.0642341	11.0264	11.0551	10.9208	-0.0285192	0.254604	10.9439	10.9397	11.0921	-0.0296911	0.230782	10.8939	10.8437	10.9778	-0.0411202	0.0876096	10.8496	10.9497	10.956	-0.039356	0.106119	10.732
1367590_at	12.0358	12.1632	12.166	12.0209	12.105	12.0896	-0.00679745	0.998359	12.0908	12.3051	12.0464	0.00215252	0.987373	13.281	12.9955	12.9387	0.107921	7.89652e-08	13.3082	13.3898	13.1307	0.130361	3.48231e-09	13.26	13.3121	13.2651	0.130715	6.46471e-09	13.0473	13.0251	13.0621	0.105044	3.30989e-08	12.9031	12.9824	12.827	0.0893834	4.13336e-07	12.8395	12.7056	12.7892	0.0752281	5.21732e-06	12.6741	12.6211	12.3854	0.0503562	0.000708676	12.4216
1367591_at	10.4978	10.4465	10.1634	10.1334	10.2321	10.6884	0.00425907	0.99973	10.206	10.1381	10.6002	-0.000728591	0.997278	10.4755	10.2393	10.4892	0.0115221	0.735536	10.7757	10.8158	10.8825	0.0691543	0.00621605	10.8911	10.9604	10.6281	0.0692859	0.00656129	10.4442	10.5081	10.6007	0.0276255	0.312474	10.524	10.2532	10.6767	0.0229133	0.414735	10.6111	10.4308	10.504	0.0272937	0.320416	10.4281	10.3466	10.4644	0.0132187	0.679212	10.1763
1367592_at	8.38203	8.11142	8.51595	7.65815	7.65326	7.89123	-0.0301535	0.99973	7.78346	8.14036	8.29642	0.0314032	0.96891	7.05178	7.98023	7.63033	-0.0658723	0.609358	6.97195	7.08951	8.34419	-0.0852536	0.452969	7.32174	7.05246	7.69147	-0.103403	0.355043	6.77127	7.11551	7.26559	-0.164103	0.119797	5.86723	7.12062	6.38701	-0.294653	0.00476106	6.0035	6.51013	6.32965	-0.331054	0.00194449	5.8951	5.78851	5.07899	-0.502177	2.00416e-05	6.39518
1367593_at	8.948	8.97757	9.75035	9.73937	9.9886	9.08085	0.025358	0.99973	9.73901	9.64899	9.17208	0.0135134	0.984786	9.28908	9.36194	8.97611	-0.0341431	0.723652	9.71988	9.38209	9.06614	-0.0065085	0.951235	9.82412	9.83204	9.13689	0.0248865	0.794677	9.26187	9.57507	9.43357	-0.00082406	0.994575	9.37966	9.51663	8.4505	-0.0506136	0.546656	9.40668	9.65829	8.77426	-0.0240436	0.80585	9.7396	9.42199	8.47988	-0.0356414	0.699912	9.31263
1367594_at	11.6203	11.8061	11.3672	11.7669	11.5113	11.252	-0.00686202	0.99973	11.6321	11.6034	11.2604	-0.00821071	0.972951	11.1515	11.0879	11.2033	-0.0527995	0.0697643	9.72416	10.0663	10.5652	-0.19335	2.63704e-07	11.0215	11.2495	11.2087	-0.0512472	0.069415	12.2473	12.2929	12.5546	0.0966536	0.000965323	12.4373	12.3596	12.4057	0.10092	0.000633976	12.0631	12.2511	12.4924	0.0853369	0.00321701	12.2297	12.5585	12.4835	0.103511	0.000563151	12.5162
1367595_s_at	14.3133	14.2918	14.2627	14.0051	14.0276	14.3981	-0.00642227	0.99973	14.0527	14.0763	14.317	-0.00583803	0.96076	14.2432	13.9602	14.3649	-0.00174425	0.949135	14.0863	14.0936	14.3916	-0.0016021	0.950487	14.0353	14.0576	14.3465	-0.00608933	0.791044	14.3742	14.1959	14.3127	0.00895872	0.680806	14.1015	14.2659	14.2865	0.00123437	0.96205	14.2214	14.1258	14.2916	0.000730817	0.979025	14.1784	14.1708	14.3503	0.00277515	0.916621	14.0581
1367596_at	13.7203	13.6599	13.5919	13.4262	13.3566	13.7033	-0.0126569	0.96514	13.4224	13.4595	13.652	-0.0109103	0.897986	13.7792	13.3194	13.8327	0.00300225	0.919591	13.6227	13.6008	13.9949	0.0131677	0.551758	13.6398	13.6968	14.0212	0.0180593	0.397249	13.8752	13.7243	13.847	0.0212372	0.310926	13.5908	13.7509	13.7983	0.0105123	0.654564	13.6239	13.5146	13.8636	0.00561793	0.833823	13.6221	13.6967	13.8332	0.0109354	0.651105	13.5108
1367597_at	13.9466	13.9583	13.9424	13.7115	13.7263	14.0246	-0.0102173	0.93556	13.7525	13.7952	13.9247	-0.00981736	0.830729	14.0523	13.7488	14.0513	0.00329006	0.868738	14.0017	13.969	14.162	0.012968	0.368883	13.9883	14.0915	14.2458	0.0195453	0.156245	14.1621	14.0699	14.2282	0.0241533	0.0766896	13.964	14.1494	14.1039	0.0158606	0.268652	14.0999	13.9762	14.1183	0.0150895	0.300017	14.006	14.013	14.1058	0.0127149	0.40262	14.0091
1367598_at	5.66359	6.80215	6.6035	6.23281	6.47218	6.89537	0.0304454	0.99973	6.14571	6.41404	6.67814	0.00394419	0.997278	7.60877	6.42799	6.14029	0.0673043	0.761935	5.53162	5.95586	6.6567	-0.0838692	0.667461	5.91027	3.66296	5.16122	-0.408159	0.0119625	5.57871	5.64029	5.22117	-0.222785	0.187404	5.67602	5.74495	4.86132	-0.239967	0.150449	5.8836	5.83338	4.61825	-0.240016	0.154082	6.44253	5.76872	5.00724	-0.162844	0.367663	6.22892
1367599_at	11.1074	11.3755	11.5239	11.385	11.407	11.2729	-0.00644001	0.99973	11.3247	11.2908	11.3027	-0.0126448	0.798532	11.5073	11.3617	11.5742	0.00947108	0.632243	11.8115	11.8028	11.9435	0.0554445	0.000652028	11.9313	11.972	11.9165	0.0660536	0.000115435	11.4766	11.4474	11.4706	0.00747511	0.706647	11.5554	11.4866	11.4755	0.0126155	0.476293	11.6761	11.4805	11.5554	0.020699	0.207879	11.5514	11.3914	11.2657	-0.000425945	0.984918	11.4192
1367600_at	9.70448	9.49178	9.24026	9.6248	9.47099	9.25781	0.0072855	0.99973	9.4741	9.26006	9.20845	-0.0137049	0.982086	9.61068	9.66284	9.82498	0.0448186	0.564295	9.77478	9.1966	11.0768	0.0868514	0.179621	9.79777	9.88985	9.9307	0.0704042	0.299668	9.45124	9.3936	9.66439	0.0152586	0.86495	9.6434	9.62433	9.75802	0.0412436	0.581208	8.70558	9.53181	9.93419	-0.00399695	0.969329	9.1403	9.83197	9.93283	0.0342809	0.667633	9.10909
1367601_at	10.0282	10.0447	10.2176	10.6026	10.3335	10.1973	0.0701442	0.44326	10.4326	10.0026	10.2392	0.0486945	0.543933	10.0766	10.3313	10.0761	0.0398257	0.346238	10.8952	10.6258	10.1772	0.0957026	0.010589	10.1429	10.0136	10.0541	0.0269045	0.538592	10.8773	10.7691	10.626	0.122109	0.00168266	11.2293	11.3332	11.2855	0.190932	1.10924e-05	12.2382	11.9131	11.4874	0.264834	8.89249e-08	12.0849	11.8609	11.565	0.259894	1.18008e-07	12.0188
1367602_at	10.734	10.7384	10.7136	11.215	11.0096	10.903	0.069475	0.367824	11.2006	10.607	10.5777	0.0363778	0.676671	10.6012	10.9173	10.7169	0.030082	0.456048	11.2303	11.1194	10.6942	0.0656059	0.054762	10.5775	10.5026	10.4141	-0.00340361	0.946059	11.5663	11.3714	11.0585	0.106669	0.0025357	11.8422	11.9068	11.9193	0.176182	9.7866e-06	12.7816	12.485	12.319	0.251559	4.75896e-08	12.7205	12.6113	12.3741	0.256234	3.50745e-08	12.5437
1367603_at	12.596	12.3382	12.4157	12.2857	12.2808	12.1392	-0.0284194	0.642329	12.3742	12.2538	12.4117	-0.0153525	0.798212	12.2275	12.108	12.3053	-0.0309784	0.118587	13.0359	12.8743	12.7804	0.0475356	0.0114937	12.688	12.7508	12.1899	0.00714183	0.771933	12.1632	12.4039	12.3759	-0.0191534	0.357566	12.1236	12.1634	12.0288	-0.043815	0.0208769	11.7865	12.1451	12.1892	-0.051731	0.00741039	12.2761	12.0859	12.0209	-0.0412002	0.033086	12.1076
1367604_at	12.4401	12.4902	12.6083	12.5303	12.6401	12.4222	-0.00456728	0.99973	12.602	12.5644	12.4931	-0.00197564	0.989444	12.0936	11.9062	12.1761	-0.0600159	0.00100822	11.7215	11.9265	11.9016	-0.0851861	1.52627e-05	11.9586	12.0688	11.965	-0.0673034	0.000231332	11.6903	11.4435	11.6221	-0.117783	1.13884e-07	11.567	11.4623	11.6198	-0.122184	6.28964e-08	11.3793	11.414	11.7295	-0.127565	2.94606e-08	11.2945	11.4566	11.4587	-0.1406	5.56736e-09	11.2337
1367605_at	11.5433	11.6099	11.9393	12.0429	12.0558	11.5942	0.0130271	0.99973	12.097	12.1065	11.4639	0.0117661	0.971187	12.6052	12.6664	12.1282	0.0803906	0.0489128	13.1127	13.0609	12.2525	0.119024	0.00297487	13.0732	13.1011	12.4945	0.128459	0.00169153	12.5174	12.9215	13.056	0.122065	0.00264323	12.9439	12.9805	12.3274	0.112756	0.00496558	13.0085	12.8764	12.3035	0.110341	0.00640585	12.8569	12.7726	12.2122	0.0972323	0.0163555	12.6745
1367606_at	14.1212	14.0301	14.0351	13.8107	13.8619	14.141	-0.00971249	0.963276	13.835	13.8754	14.1367	-0.00854506	0.890653	14.1704	13.9008	14.1687	0.00494034	0.810457	13.9884	14.0062	14.2877	0.00637563	0.727064	14.0606	14.1014	14.2442	0.0106471	0.531135	14.2172	14.1366	14.2655	0.0178877	0.250413	13.982	14.1248	14.1383	0.00515707	0.788426	14.2235	13.9839	14.1817	0.0100474	0.563602	14.0065	14.0159	14.1462	0.00254609	0.907831	14.001
1367607_at	12.7584	12.7645	12.8847	12.6582	12.7134	12.9761	0.00179558	0.99973	12.7068	12.642	12.8089	-0.0053055	0.96076	12.7407	12.5754	12.75	-0.0087805	0.661646	12.747	12.6907	12.7839	-0.00287426	0.893272	12.9019	12.9792	12.7434	0.012219	0.489961	12.866	12.9333	13.0161	0.0193544	0.239021	12.9182	13.0176	12.696	0.0124503	0.48109	12.672	12.871	12.7915	0.00135791	0.954609	12.7994	12.8683	12.6153	-0.000604038	0.980135	12.7631
1367608_at	5.47769	5.71063	6.44103	6.09035	5.4301	4.4212	-0.154996	0.739583	4.8023	6.131	6.22357	-0.046446	0.95268	6.61501	6.05386	6.24487	0.103114	0.463372	5.84908	5.20024	4.79734	-0.155968	0.203363	5.48001	5.5455	6.37341	-0.0197881	0.90782	7.68319	7.9538	8.17619	0.43595	0.000529989	8.0237	8.29098	7.84386	0.456816	0.000331912	8.54389	8.47775	7.77584	0.493548	0.000152365	8.70035	8.42571	8.4512	0.539367	5.40909e-05	8.61747
1367609_at	11.4445	11.6207	11.6108	11.2967	11.3552	11.5955	-0.0177508	0.899749	11.4146	11.5145	11.6975	-0.00184997	0.991281	11.5914	11.3604	11.7252	0.00020264	0.993952	12.0692	11.8631	11.8263	0.044577	0.0230647	12.0253	12.1359	11.756	0.0508888	0.0104795	11.5549	11.6415	11.6948	0.00919292	0.716681	11.3442	11.5338	11.113	-0.0286725	0.161053	11.5516	11.2935	11.3532	-0.0197978	0.364874	11.183	11.0061	11.1486	-0.056534	0.00563453	11.0436
1367610_at	13.9954	13.8649	13.9298	13.6219	13.6112	13.8926	-0.0152609	0.834754	13.6633	13.7413	13.8541	-0.0105573	0.828368	13.879	13.6362	13.947	-0.00350894	0.868605	13.8081	13.8311	14.0669	0.00497245	0.787241	13.866	13.9528	14.02	0.00959383	0.568928	13.9845	13.9636	14.0839	0.0162442	0.292334	13.7803	13.9457	13.9528	0.0040542	0.833208	13.9471	13.8443	13.9725	0.0070138	0.700053	13.8547	13.9156	14.0003	0.00724118	0.692126	13.8746
1367611_at	7.71125	7.98519	8.2955	8.02491	7.7561	7.44848	-0.0550474	0.967288	8.43361	8.47185	7.84627	0.0363096	0.94141	7.60135	7.59247	7.50654	-0.0876443	0.362326	7.17559	7.56477	7.28937	-0.131239	0.125775	7.44875	7.0017	7.06815	-0.165289	0.0522809	6.14685	6.0908	5.74744	-0.424169	1.36287e-05	6.54751	5.38609	6.12748	-0.422143	1.49763e-05	5.33505	6.54356	5.5496	-0.474648	3.05702e-06	6.38125	6.68573	6.47158	-0.304287	0.000755523	5.14207
1367612_at	13.1541	13.5885	12.6584	12.2795	12.2501	13.8595	0.0201738	0.99973	12.3641	11.9646	13.8063	0.0102857	0.989211	12.6167	12.4489	13.5976	0.0317659	0.7612	12.2473	11.638	12.8797	-0.0410012	0.652764	12.4927	12.5544	13.2287	0.0178467	0.865689	12.8934	12.5282	12.4109	0.00133582	0.991516	12.0105	12.066	13.0257	-0.0275973	0.78165	12.0449	11.8885	12.5033	-0.0530338	0.556407	12.1642	12.4494	12.6684	-0.0198145	0.855487	11.7861
1367613_at	12.9265	12.9351	12.8805	12.7632	12.8482	13.0352	-0.00560013	0.99973	12.7532	12.8684	12.9253	-0.0092952	0.808871	13.0339	12.9427	13.1249	0.0113125	0.405617	13.2859	13.2612	13.2455	0.0366117	0.00233222	13.358	13.4637	13.2848	0.0479283	0.000186359	13.4278	13.4479	13.413	0.0544872	3.75629e-05	13.1879	13.37	13.2456	0.0369833	0.0023254	13.1464	13.0404	13.1369	0.0194977	0.108485	12.9575	12.9241	12.9921	0.00290337	0.864423	12.7686
1367614_at	13.287	13.2828	13.0928	13.5022	13.4674	13.8007	0.0497014	0.0516037	13.9797	13.9234	13.8095	0.0827344	0.000131828	14.1271	13.8132	13.8142	0.0841172	1.27879e-05	13.5424	13.5313	13.5434	0.0443524	0.00541283	13.5823	13.729	13.4663	0.0500005	0.00219892	13.6859	13.5835	13.7297	0.0578464	0.000546905	13.5544	13.6954	13.6324	0.0537296	0.00114356	14.0248	13.7047	13.8303	0.0773922	1.99489e-05	13.8243	13.83	13.7459	0.0719012	5.29391e-05	13.7724
1367615_at	0.501514	5.30919	1.3289	2.03687	3.97644	2.32291	0.80579	0.901203	3.76349	1.8622	2.55461	0.781929	0.773394	5.60637	4.34805	1.17681	1.00864	0.315832	3.71099	3.90033	5.05728	1.45912	0.107765	1.02565	1.06534	1.35054	-0.418332	0.712577	3.61437	1.943	1.78027	0.609245	0.569597	2.88277	1.30229	4.61153	0.765785	0.451805	0.617957	3.2766	4.29783	0.434998	0.705451	3.27186	4.16849	1.28798	0.772784	0.4596	4.37326
1367616_at	4.79636	3.88605	2.17446	5.47605	4.64329	4.86926	0.840092	0.12621	5.43402	5.98723	4.53082	0.923989	0.0321578	6.09235	7.18919	7.47523	1.30774	0.000178755	7.78076	8.28015	7.28785	1.48112	2.8164e-05	8.2439	7.88258	8.25929	1.54543	1.74134e-05	6.89815	5.8588	7.29122	1.25709	0.000172116	6.33371	6.5256	5.79972	1.15781	0.000427978	6.1425	5.85369	5.19903	1.03823	0.00135516	6.31245	5.91566	4.60593	0.998173	0.00205461	5.90613
1367617_at	13.489	13.2064	13.2757	13.0702	13.1176	13.3816	-0.0117846	0.95048	13.2021	13.1294	13.3782	-0.00664364	0.949746	13.447	13.2291	13.5065	0.0104243	0.616294	13.6222	13.5468	13.9662	0.0441578	0.00754036	13.4441	13.4615	13.5275	0.0194405	0.267066	12.9685	12.9377	13.2295	-0.0276759	0.101441	12.9274	13.0905	13.0345	-0.0306981	0.0657187	12.9264	12.8815	12.9593	-0.0412551	0.0140827	12.8713	12.8325	13.0745	-0.0408874	0.0157646	12.8527
1367618_a_at	13.1466	13.0128	13.1129	12.8375	12.8256	12.9933	-0.0172622	0.724443	12.8134	12.9417	12.919	-0.0165935	0.553367	13.3013	13.0418	13.1471	0.013503	0.355419	13.253	13.1586	13.2301	0.0190641	0.145632	13.3339	13.3818	13.4449	0.0378242	0.00407918	13.3378	13.3716	13.6388	0.0444883	0.000984263	13.2787	13.394	13.2418	0.0289488	0.0257288	13.3761	13.1757	13.2931	0.0264226	0.0445154	13.2119	13.1971	13.2557	0.0199033	0.140388	13.2054
1367619_at	12.3616	12.2509	12.247	12.1638	12.2317	12.1816	-0.0131287	0.916285	12.2536	12.1205	12.3932	-0.00569894	0.958703	11.4457	11.7846	11.9814	-0.0682689	0.000150846	11.7073	11.8291	12.0294	-0.0536667	0.00110129	12.0817	12.1223	12.0868	-0.024465	0.132225	12.1233	12.1325	11.9257	-0.0288561	0.0742278	12.0995	12.0994	12.1786	-0.021025	0.207551	11.9414	12.0257	12.1292	-0.0322439	0.0463697	11.9477	11.9222	11.9899	-0.0417026	0.0108364	11.8573
1367620_at	12.9883	13.0679	12.9679	12.6997	12.7121	13.0925	-0.0165622	0.858738	12.6864	12.8324	13.0608	-0.0137084	0.789992	13.019	12.7807	13.2093	0.0022345	0.930707	13.0276	13.0137	13.3061	0.0147515	0.409705	13.0283	13.1479	13.2707	0.0184305	0.29399	13.0602	12.9386	13.1104	0.00604462	0.782021	13.0195	13.0092	13.007	0.00335369	0.882766	13.0565	12.9397	12.962	0.0004742	0.985645	12.9088	12.8725	12.8838	-0.0104105	0.604875	12.809
1367621_at	10.2993	9.93729	10.0088	10.0796	9.97062	9.9331	-0.0114596	0.980945	10.0358	10.1628	9.87188	-0.00734568	0.954499	10.1856	9.87241	9.90572	-0.0125175	0.603933	10.5056	10.3786	9.99633	0.0307846	0.112895	10.4057	10.4098	10.3942	0.0463977	0.0164214	10.0927	10.1434	10.1518	0.00790305	0.75516	10.2776	10.2474	10.2852	0.0278138	0.164071	10.2435	10.2981	10.3634	0.032227	0.104045	10.1383	10.0935	10.2211	0.0109694	0.649716	10.2987
1367622_at	12.4317	12.4461	12.4677	12.35	12.4039	12.5482	-0.00137466	0.99973	12.3654	12.3505	12.4873	-0.00519089	0.92974	12.3062	12.2523	12.4398	-0.0131719	0.283037	12.41	12.328	12.5546	-0.00175505	0.910049	12.4706	12.5752	12.5423	0.00966229	0.437558	12.6409	12.5501	12.627	0.0184616	0.104793	12.4998	12.5335	12.5615	0.00992836	0.424511	12.5993	12.4393	12.4404	0.00545635	0.699682	12.4362	12.3763	12.401	-0.00477942	0.744027	12.3005
1367623_at	13.3599	13.3046	13.318	13.0914	13.1444	13.4039	-0.00714388	0.988312	13.1921	13.1666	13.1946	-0.0102132	0.817386	13.7238	13.3718	13.5801	0.0300753	0.0286848	13.634	13.6632	13.7232	0.0423233	0.00189457	13.6189	13.682	13.7526	0.0434823	0.00163001	13.5034	13.5068	13.7252	0.0322332	0.0162139	13.486	13.5911	13.4544	0.0250206	0.0626242	13.3659	13.4212	13.4596	0.0148558	0.304621	13.3771	13.4521	13.5111	0.0182012	0.197671	13.3182
1367624_at	12.4882	12.6242	12.762	12.8475	12.8502	12.8456	0.0233986	0.580773	13.0992	13.0982	12.8419	0.04178	0.038446	13.4128	13.3242	13.1667	0.0733979	2.06684e-05	13.1725	13.1653	12.9585	0.0512675	0.000648137	12.5952	12.7432	12.9138	0.0123815	0.443098	12.6461	12.3488	12.47	-0.0176098	0.249758	12.293	12.4534	12.428	-0.0287946	0.0466182	12.4776	12.4563	12.5267	-0.0177098	0.249498	12.4371	12.4298	12.4492	-0.0232845	0.119388	12.4981
1367625_at	13.9253	13.9529	13.9416	13.68	13.731	13.9692	-0.0117094	0.919911	13.6826	13.7405	13.9349	-0.0124663	0.772993	13.8878	13.6551	14.0398	-0.00469771	0.817458	13.7644	13.7457	14.0684	-0.00482771	0.794673	13.83	13.8522	14.0126	-0.000740914	0.97449	13.9838	13.8891	14.0546	0.00728964	0.687557	13.7944	13.8966	13.89	-0.00467115	0.806498	13.9436	13.7688	13.9207	-0.00287778	0.890329	13.8245	13.8307	13.9249	-0.00470555	0.81349	13.8186
1367626_at	11.1746	6.82325	4.96802	5.72171	3.13868	3.27322	-0.65469	0.880113	4.84529	3.99237	3.88538	-0.536501	0.810229	3.44441	7.77187	3.6689	-0.40784	0.640889	3.3741	5.6169	13.563	0.0548328	0.956711	3.81426	4.80623	10.1753	-0.0993587	0.918615	9.9263	5.54258	2.94904	-0.166442	0.863774	3.3788	5.17271	9.98607	-0.131345	0.890277	4.88472	3.59597	5.40424	-0.424212	0.609738	4.97297	2.69407	10.3154	-0.243589	0.79319	5.04584
1367627_at	12.4292	12.047	12.6467	12.5485	12.6252	12.211	-0.000852659	0.99973	12.5513	12.6417	12.3872	0.00676785	0.982447	11.966	12.1541	12.0275	-0.0492823	0.138561	11.8338	11.88	11.9221	-0.0698295	0.0253455	11.8281	11.8121	11.6341	-0.0845751	0.00778999	10.937	11.1127	10.8737	-0.184101	1.54624e-06	10.6851	11.099	10.6314	-0.206732	2.71863e-07	10.9624	10.7722	9.98555	-0.238925	2.62054e-08	10.5331	10.3237	10.3028	-0.263553	4.9109e-09	10.61
1367628_at	13.9558	13.7566	13.784	13.5464	13.5204	13.7662	-0.0219344	0.570947	13.5676	13.6855	13.7498	-0.0159176	0.599086	13.4741	13.2453	13.5985	-0.0402894	0.00406099	13.3295	13.3256	13.4166	-0.0490479	0.000479895	13.5724	13.6242	13.6844	-0.0202034	0.138846	14.06	13.9535	14.0469	0.0208305	0.129862	13.8615	14.0956	13.9697	0.0162136	0.252879	14.3477	14.0205	14.1318	0.0357728	0.00868184	14.0999	14.1002	14.0177	0.0262226	0.0555756	14.0529
1367629_at	13.0481	12.9682	12.8595	12.835	12.8433	13.09	0.000739145	0.99973	12.8593	12.8107	12.95	-0.00474388	0.974019	12.9205	12.6649	12.9752	-0.00703533	0.759032	12.7147	12.7243	13.084	-0.00849029	0.674696	12.7389	12.913	13.0607	-0.00135124	0.956443	13.2675	13.1762	13.0665	0.0281168	0.0998668	12.9485	13.0515	13.0521	0.0113082	0.564057	13.1844	12.8779	13.034	0.0128836	0.507416	13.015	13.1034	12.9386	0.0114815	0.569588	12.8395
1367630_at	13.7671	13.6571	13.66	13.344	13.3547	13.6151	-0.0249104	0.565896	13.398	13.3976	13.5337	-0.0243069	0.381257	13.7194	13.3545	13.7842	-0.00563774	0.789154	13.6199	13.5711	13.8538	0.00102216	0.964203	13.6094	13.7516	13.9312	0.00968121	0.58905	13.8814	13.8265	13.9929	0.0239376	0.122711	13.7005	13.8118	13.8285	0.0114346	0.510129	13.7416	13.7238	13.8685	0.0111871	0.527355	13.7593	13.7929	13.8998	0.0153037	0.363416	13.7354
1367631_at	11.7483	12.4641	12.8693	12.4489	12.2695	13.4863	0.0797884	0.588633	13.0701	13.0547	13.4224	0.130754	0.0692382	12.2334	11.8988	12.0604	0.00290195	0.970183	12.5741	12.699	12.5182	0.065329	0.200276	12.4283	12.4264	12.1829	0.0362275	0.529903	12.3738	11.8511	12.1369	0.00949832	0.894871	12.6441	12.4459	11.5527	0.0197165	0.757295	12.2795	12.4698	11.8994	0.020785	0.749445	12.7547	13.0976	13.1744	0.111618	0.0282294	12.9021
1367632_at	12.273	12.3426	12.3619	12.3974	12.5192	12.6492	0.0288596	0.538034	12.6491	12.5206	12.7756	0.0433638	0.0802263	12.9986	12.9664	12.9963	0.081529	4.05456e-05	12.6333	12.6386	12.8224	0.0490289	0.00407891	12.9056	12.6927	12.6068	0.053183	0.00224625	11.8188	12.1748	12.3695	-0.0182925	0.320582	12.0287	11.9929	11.9882	-0.0321238	0.059746	12.103	11.8852	11.8395	-0.0395009	0.021452	11.838	11.8646	11.9057	-0.0483009	0.00572211	11.8524
1367633_at	9.84225	10.8261	10.0915	11.0671	11.0567	11.502	0.12864	0.0124275	11.2091	10.9073	11.2024	0.115534	0.0125455	11.6933	11.3458	11.3347	0.160473	5.53229e-05	11.2735	11.4274	11.386	0.14851	8.20582e-05	11.556	11.3794	10.8408	0.134792	0.000252223	10.6221	10.4461	10.3686	0.0316944	0.408542	10.2553	10.1284	10.2788	-0.00423683	0.931686	9.91204	9.94291	9.64556	-0.0600766	0.0861834	9.90359	9.8943	9.48004	-0.0711676	0.0421135	9.53161
1367634_at	14.3449	14.3023	14.3232	14.0506	14.0789	14.3254	-0.0136306	0.880685	14.1131	14.1737	14.2698	-0.0101397	0.839219	14.3273	14.0099	14.3564	-0.00557626	0.777325	14.13	14.2183	14.4324	-0.00260502	0.894993	14.2146	14.3083	14.4869	0.00511362	0.78566	14.3609	14.2852	14.3909	0.00606432	0.74437	14.2011	14.3001	14.3242	-0.00105191	0.96054	14.2767	14.1731	14.4292	0.000723421	0.975167	14.2103	14.2383	14.3674	-0.00137112	0.95056	14.1725
1367635_at	13.1663	13.1603	12.9732	13.0619	13.006	13.0852	-0.00165555	0.99973	13.0183	12.9424	13.0614	-0.00649557	0.924777	13.2806	13.0445	13.188	0.0115154	0.468442	13.3516	13.2763	13.2845	0.0260527	0.0513213	13.3372	13.4182	13.3952	0.0346418	0.0104542	13.3342	13.3025	13.4161	0.0311174	0.0215753	13.2607	13.3348	13.3938	0.0288247	0.0328577	13.0632	13.2207	13.4064	0.017928	0.206579	13.1117	13.0824	13.235	0.00846503	0.607547	13.0923
1367636_at	10.715	10.8254	10.4179	10.6005	10.3759	10.8405	-0.000492213	0.999743	10.3447	10.5041	10.4821	-0.0225021	0.824577	10.0718	9.67879	10.3246	-0.0819923	0.00893942	10.4344	10.1721	10.5421	-0.031054	0.333191	10.4991	10.7728	10.4983	-0.00248916	0.955642	11.1824	11.0268	11.5585	0.085306	0.00543361	11.5177	11.463	11.0969	0.0985723	0.00159448	10.7019	10.7545	11.0549	0.0307353	0.355124	10.5399	10.9432	11.0745	0.0326147	0.327174	10.7821
1367637_a_at	12.772	12.8537	12.9473	12.8291	12.8535	12.9117	-0.00102457	0.99973	12.786	12.8553	12.7987	-0.00680215	0.874276	13.0695	12.8498	12.9069	0.00758628	0.573673	12.807	12.9132	12.9626	0.00226496	0.879855	12.8658	12.9767	12.9287	0.00557199	0.679936	12.9871	12.9498	13.0055	0.0119328	0.315557	12.927	13.0549	12.9254	0.0106177	0.378731	13.1932	12.9727	13.0026	0.0202484	0.069973	12.9591	12.9127	12.9068	0.00585112	0.672513	12.9729
1367638_at	8.90883	9.05052	8.93547	8.90622	8.87913	9.10925	-0.00302094	0.99973	9.08394	8.8079	9.28866	0.011986	0.93306	9.2857	9.13468	9.05933	0.0280476	0.346219	8.89488	8.95402	9.04677	-0.00290509	0.940649	8.93531	8.78458	8.99725	-0.0125504	0.704901	8.88335	8.88214	8.80656	-0.0203456	0.507128	8.5256	8.88547	8.8801	-0.0359335	0.19363	9.38318	8.80436	8.9445	0.00922319	0.796035	9.05808	8.78153	8.99451	-0.00630189	0.86909	8.96254
1367639_a_at	13.7024	13.6413	13.7447	13.4043	13.4562	13.4599	-0.0229549	0.55951	13.5174	13.4974	13.5661	-0.0136637	0.710577	13.7902	13.4887	13.8492	0.00556681	0.769998	13.8197	13.7707	14.0612	0.0238503	0.0841707	13.8926	13.9441	14.1526	0.0355161	0.0105085	13.9446	13.8959	14.0227	0.031213	0.0246518	13.7084	13.8909	13.8827	0.017999	0.214337	14.0559	13.8058	13.9086	0.0279798	0.0462658	13.8596	13.9008	13.9566	0.026168	0.065401	13.7458
1367640_at	13.9812	13.9504	13.9992	13.7776	13.736	14.0709	-0.00814456	0.982121	13.8376	13.7865	13.9327	-0.00903503	0.863184	14.0406	13.7693	14.0576	0.00165708	0.939675	13.8916	13.8695	14.1375	0.00274158	0.885633	13.9561	13.9873	14.1243	0.0085872	0.604109	14.093	14.0023	14.0908	0.012653	0.417156	13.8912	14.0821	14.047	0.00695431	0.684403	14.123	13.8919	14.111	0.0105605	0.513756	13.9314	13.9727	14.0499	0.00468816	0.805944	13.9242
1367641_at	12.8987	12.7788	12.8352	12.7055	12.6015	12.844	-0.0104012	0.947472	12.6641	12.654	12.8702	-0.0089879	0.87417	12.469	12.2867	12.6228	-0.0399528	0.0077844	12.4577	12.512	12.5791	-0.0333195	0.0198612	12.5906	12.7239	12.7446	-0.0138562	0.381605	12.7794	12.6566	12.6606	-0.0124275	0.448573	12.5881	12.6269	12.7166	-0.0186876	0.21746	12.8271	12.5747	12.7864	-0.00900606	0.60714	12.6346	12.5597	12.8466	-0.0145923	0.364429	12.5186
1367642_at	11.1011	11.3278	11.2123	11.087	10.9798	11.2717	-0.014006	0.905517	11.0656	11.0181	11.2046	-0.0161275	0.707079	11.0229	10.8973	11.2015	-0.023425	0.174019	10.9423	11.0375	11.3171	-0.0158688	0.35955	11.3379	11.4445	11.3994	0.0221096	0.186123	10.9337	11.1297	11.221	-0.0163506	0.358782	11.0698	11.0256	11.085	-0.020781	0.221676	11.0722	11.0514	10.9332	-0.0261847	0.115602	10.9776	10.9908	10.9331	-0.0329595	0.0464457	10.8559
1367643_at	12.8769	12.7296	12.9124	12.7192	12.8006	12.6359	-0.0114251	0.922875	12.8167	12.8973	12.8077	0.0023617	0.985258	12.4702	12.298	12.6062	-0.0413258	0.00517704	12.1876	12.1828	12.5296	-0.059809	0.000108998	12.2466	12.2905	12.3551	-0.0599995	0.000113574	12.3712	12.1889	12.2517	-0.0631649	5.52046e-05	12.0491	12.1565	12.1847	-0.0797661	2.58198e-06	12.1811	12.0038	12.0061	-0.0877105	6.30422e-07	11.9742	11.9353	12.0387	-0.0973948	1.23609e-07	11.8015
1367644_at	10.7798	10.6524	10.5067	10.6289	10.5838	10.73	0.0047581	0.99973	10.3989	10.4443	10.7157	-0.0127849	0.957216	9.92667	9.65945	10.4135	-0.0864581	0.0165287	9.56802	9.79597	10.2421	-0.105388	0.0029046	9.86909	9.82114	10.5409	-0.0754259	0.0307231	10.5981	10.567	10.1554	-0.0238716	0.563563	10.4353	10.3289	10.7851	-0.0133422	0.767584	10.7553	10.5502	10.8361	0.0136462	0.767279	10.8279	10.6345	10.915	0.0241997	0.564724	10.4111
1367645_at	14.0414	13.9923	13.9657	13.726	13.7499	14.0112	-0.0123149	0.957567	13.7526	13.8798	13.9932	-0.00747964	0.944316	14.1009	13.6954	14.1069	0.00200699	0.942968	13.8819	13.9198	14.3329	0.00993962	0.639444	13.9055	13.9706	14.2166	0.00859147	0.698625	14.0641	14.0029	14.1575	0.0131518	0.525671	13.8191	13.9985	14.0731	0.00166914	0.949088	14.106	13.8421	14.1007	0.007091	0.762867	13.8852	13.9028	14.1021	0.00165686	0.952256	13.9088
1367646_at	13.3692	13.1271	13.0289	13.0761	13.0377	13.1434	-0.00239789	0.99973	13.1147	13.0451	13.1193	-0.00159262	0.989211	13.55	13.261	13.4681	0.0346216	0.0119319	13.6352	13.58	13.6328	0.054915	0.000143361	13.6863	13.7518	13.7008	0.0651503	2.1585e-05	13.705	13.6846	13.9067	0.0706241	5.9433e-06	13.6147	13.6901	13.685	0.0599128	5.1475e-05	13.5118	13.437	13.5915	0.043993	0.00152608	13.4583	13.5113	13.6197	0.0457328	0.00112444	13.4622
1367647_at	1.71698	5.34708	5.19156	5.72433	5.02964	5.29013	0.441153	0.735401	5.40414	5.80375	5.51258	0.502124	0.441571	6.46371	5.19377	3.98203	0.378414	0.312368	4.87607	4.55268	5.92583	0.370682	0.296237	4.70282	5.64181	5.90697	0.4549	0.19227	5.53087	5.08402	3.67098	0.25408	0.515823	5.07765	5.54223	4.57675	0.360516	0.323191	4.74721	6.06158	5.14375	0.427396	0.232464	5.11267	5.38998	5.31038	0.421923	0.244194	5.34348
1367648_at	5.40327	5.98231	6.73738	7.48978	6.84179	6.9571	0.206716	0.12115	6.97253	6.9551	6.3828	0.138768	0.277991	7.47407	6.84193	7.40279	0.235577	0.00314401	6.79775	6.54069	6.98118	0.140112	0.0630284	6.78331	7.08903	7.1166	0.187043	0.0137237	6.98474	6.62568	6.76111	0.143966	0.0600223	8.48479	7.88365	7.69866	0.383571	1.1431e-05	7.10639	7.54631	7.38275	0.257137	0.00119679	7.84818	8.24049	7.58492	0.360195	2.82438e-05	7.88021
1367649_at	8.88975	8.7354	9.15299	9.01971	9.12131	8.91736	0.0229417	0.982229	8.97074	8.86372	8.87447	0.00422877	0.990401	8.03576	7.93447	8.52529	-0.121265	0.00365297	7.6283	7.78882	8.47838	-0.157853	0.000212562	8.06546	8.12439	8.30467	-0.120725	0.00295207	7.96672	7.81579	7.98295	-0.164271	0.000136232	7.96443	8.11352	7.93263	-0.149472	0.000394249	7.6879	8.16403	8.02131	-0.158135	0.000231294	8.2499	8.08896	8.14706	-0.121168	0.00329191	8.54489
1367650_at	10.7937	11.0479	10.8121	11.1256	11.1699	11.0364	0.0306161	0.904866	10.9436	10.9143	11.1434	0.0161914	0.930699	10.9401	11.1688	10.9586	0.0190802	0.674134	10.4793	10.6085	10.8075	-0.0330444	0.380423	10.9139	10.7312	10.5694	-0.018684	0.662507	10.241	10.1855	10.078	-0.0972772	0.00602253	10.4286	10.126	10.672	-0.0638308	0.0700882	9.78744	10.1824	10.7848	-0.0866154	0.0146032	10.4322	10.4828	10.4748	-0.0559787	0.122804	9.94345
1367651_at	12.0323	11.9824	11.7211	11.8661	11.9561	12.0606	0.00370297	0.99973	11.9425	11.9332	12.1711	0.0102499	0.880881	12.0048	11.8849	12.2771	0.0149749	0.447835	12.5373	12.4415	12.3855	0.0620825	0.000470606	12.7968	12.6822	12.5704	0.0882728	9.85754e-06	12.7484	13.0112	12.8333	0.108722	3.69685e-07	12.8548	12.9516	12.6386	0.103159	8.15595e-07	12.6438	12.3937	12.4359	0.066255	0.000270966	12.4722	12.3799	12.4773	0.0607454	0.000713731	12.2889
1367652_at	10.7243	10.6632	10.2086	9.89077	10.5148	11.1508	0.037402	0.980945	10.1833	9.89215	10.8932	0.0108241	0.985007	11.3919	10.6377	11.2351	0.114563	0.0796429	10.5511	10.4329	11.513	0.0800959	0.216357	11.5333	11.1098	11.7048	0.161075	0.0107317	11.2606	11.0181	11.1353	0.121594	0.0553418	11.3136	11.0822	12.0265	0.163669	0.00981394	10.3942	10.7754	11.5628	0.0905025	0.16766	10.7529	10.8029	11.0236	0.0850759	0.202171	10.9242
1367653_a_at	12.7384	12.8004	12.5347	12.574	12.4346	13.2067	0.0151716	0.997593	12.4212	12.4474	13.1285	0.00692888	0.982086	12.1752	12.0989	12.8197	-0.0277862	0.441824	12.081	11.9449	12.5005	-0.0498117	0.109403	12.2983	12.3567	12.5293	-0.0238322	0.501761	12.5171	12.4043	12.3589	-0.02009	0.58768	12.1207	12.2811	12.5675	-0.0323141	0.337865	11.9248	11.9743	12.3326	-0.0613909	0.0512712	11.9907	12.0816	12.1413	-0.0619733	0.0508111	11.8456
1367654_at	11.6305	11.8031	11.75	11.72	11.7928	11.8239	-0.00038396	0.99973	11.7137	11.7639	11.8424	-0.00107319	0.993872	11.688	11.3994	11.7362	-0.0215966	0.257369	11.5115	11.7678	11.6473	-0.0172737	0.354084	11.3118	11.4351	11.3695	-0.0510907	0.00395735	11.3379	11.4323	11.4392	-0.0471589	0.00744126	11.5452	11.5153	11.3896	-0.0370583	0.0340366	11.2592	11.5088	11.3804	-0.0497805	0.00530002	11.5658	11.4176	11.4711	-0.0368718	0.0385588	11.5984
1367655_at	12.535	12.9731	13.2979	13.2868	13.3175	12.7064	0.0132992	0.99973	13.2936	13.4238	12.9077	0.0249274	0.782352	12.6427	13.2678	13.1201	0.00301158	0.948091	13.2818	13.3186	13.0965	0.0277015	0.381965	13.4313	13.4773	13.1885	0.0421462	0.162338	13.5683	13.8043	13.9093	0.0841436	0.00486143	13.7223	13.7891	13.2868	0.0670233	0.0227202	13.5288	13.6977	13.2239	0.0547124	0.0675519	13.6753	13.6357	13.1632	0.0555012	0.0657958	13.6576
1367656_at	9.9258	10.3851	10.7869	10.5181	10.8881	10.154	0.00936632	0.99973	10.6701	10.5795	10.2568	0.00729019	0.985966	10.9456	10.752	10.6757	0.0465773	0.361751	11.1147	11.1306	10.6014	0.0672291	0.140661	11.1539	10.8037	10.6201	0.0554363	0.243013	10.4979	10.6649	10.6587	0.0218127	0.704301	10.6232	10.5779	10.0617	-0.00413548	0.950124	10.5748	10.4433	9.95611	-0.0175655	0.768215	10.7673	10.4413	9.89136	-0.0121203	0.850387	10.6099
1367657_at	13.348	13.0491	12.9765	13.3719	13.4227	13.3796	0.0372631	0.139861	13.5486	13.3751	13.3538	0.0409406	0.0386894	13.552	13.6163	13.6581	0.0604888	0.000153608	13.5275	13.6068	13.515	0.0542203	0.000309431	13.4031	13.2761	13.4888	0.0370126	0.00924892	13.7639	13.6317	13.6161	0.0670153	2.62035e-05	13.585	13.7193	13.7951	0.0700836	1.53024e-05	13.6503	13.7506	13.8386	0.0749991	6.39113e-06	13.6915	13.6912	13.7852	0.0725067	1.04631e-05	13.6621
1367658_at	6.59265	7.35007	7.27974	7.26929	7.53762	7.11126	0.046981	0.925443	6.56635	7.19255	7.32433	-0.010265	0.984786	7.02446	7.28386	6.9975	0.00628132	0.94568	7.0308	6.8067	6.90189	-0.0324837	0.64317	6.86285	7.33667	6.87964	-0.00960701	0.908862	6.74	6.99979	7.48859	-0.000111073	0.999241	7.254	7.8067	7.05014	0.0586847	0.362914	7.07296	6.9926	7.46485	0.0210566	0.78994	7.1414	7.63724	7.40688	0.0643457	0.320302	7.22262
1367659_s_at	11.0857	11.2546	11.1253	10.894	11.058	11.2441	-0.012999	0.99973	11.025	10.8388	11.2074	-0.0184495	0.888643	10.2032	10.1751	10.9558	-0.0970141	0.00320643	9.81927	9.79983	10.6268	-0.148189	3.08709e-05	10.4948	10.4037	10.538	-0.0914701	0.00402584	10.9661	10.7487	10.5897	-0.0523045	0.1016	10.6217	10.7668	10.8273	-0.0561742	0.0755274	10.9833	10.8462	10.8112	-0.0372535	0.266907	10.8814	10.8168	10.8871	-0.0396764	0.236402	10.7757
1367660_at	6.62095	7.08176	7.08107	5.93347	6.3164	7.02497	-0.110754	0.99973	6.59898	6.39942	6.15927	-0.116598	0.951634	6.22293	3.12242	5.82207	-0.516982	0.0930813	4.96955	3.09311	9.36031	-0.401335	0.183141	6.32257	7.33001	7.3373	0.0122798	0.9798	7.2111	7.53669	7.74479	0.11488	0.767507	7.63018	7.74155	7.442	0.135765	0.713258	6.50924	6.52966	7.04964	-0.0485632	0.910652	6.19379	6.89194	6.88372	-0.0579377	0.895342	5.87943
1367661_at	14.171	14.1437	14.1927	13.9146	13.9429	14.0896	-0.0187063	0.663041	13.9782	14.1075	14.2341	-0.00596329	0.928657	14.23	13.8695	14.2199	-0.00604179	0.723433	14.1255	14.1133	14.3257	0.00236351	0.893191	14.0552	14.0756	14.2718	-0.00313778	0.857747	13.971	13.8329	13.9654	-0.0248285	0.0534926	13.6867	13.8108	13.7787	-0.0419605	0.0014749	13.9875	13.8508	13.9376	-0.0245978	0.0581217	13.8656	13.821	13.8561	-0.0326603	0.0124791	13.9073
1367662_at	11.3464	11.3898	11.3392	11.4232	11.3802	11.4026	0.00069065	0.99973	11.4331	11.2453	11.3741	-0.00583008	0.951634	11.0092	10.9996	11.1631	-0.0436274	0.00469092	11.0168	11.0819	11.1454	-0.0404741	0.00617235	11.1655	11.1963	11.1935	-0.027019	0.0681622	10.7692	10.9085	10.9605	-0.0670351	4.45007e-05	10.8567	10.7742	10.8095	-0.0757676	9.32886e-06	11.0934	10.7929	10.8216	-0.0640229	8.44268e-05	10.8973	10.7253	10.7489	-0.0788656	5.76612e-06	10.914
1367663_at	12.3723	12.0661	12.0846	11.9054	11.828	12.0957	-0.0163663	0.815481	11.9526	11.8891	11.8857	-0.0204109	0.496666	12.2692	12.1859	12.1777	0.0156917	0.340813	12.5459	12.3843	12.3401	0.040555	0.0058654	12.5182	12.5842	12.5064	0.0536317	0.000549118	12.5247	12.5066	12.5252	0.0516243	0.000774795	12.6034	12.5883	12.6829	0.0637881	7.81377e-05	12.5611	12.5932	12.5714	0.0581112	0.000247126	12.5764	12.6011	12.6188	0.0608099	0.00015562	12.5149
1367664_at	5.17452	5.66103	5.4635	5.80163	5.48428	6.07131	0.056724	0.99973	5.46581	5.4188	4.19727	-0.155245	0.90062	5.44565	3.88397	4.88951	-0.243757	0.455164	4.86757	4.24405	10.4218	0.10886	0.757252	2.90037	4.68805	5.67577	-0.384519	0.181076	5.13616	5.60017	5.14418	-0.0714981	0.855128	5.50253	5.47027	5.09604	-0.0541705	0.888594	5.44796	5.23511	5.78838	-0.0188337	0.966691	5.18576	5.97166	5.02824	-0.0469527	0.911108	6.14873
1367665_at	4.69596	5.48856	5.77844	5.27135	5.70518	3.14873	-0.118537	0.99973	4.54912	5.13726	4.93462	-0.0237661	0.994565	2.74487	5.54389	4.43194	-0.281749	0.617625	4.62773	5.20126	9.87643	0.32411	0.523307	4.91357	2.75213	2.9844	-0.528687	0.26555	1.66856	5.09773	3.75206	-0.641562	0.168299	2.77964	5.42167	4.82951	-0.245103	0.652878	5.29492	5.31262	3.27559	-0.131679	0.8317	5.97423	4.38765	4.41751	-0.0217968	0.975902	5.59408
1367666_at	12.8386	12.7924	12.6886	12.6907	12.7225	12.8292	-0.00278574	0.99973	12.7309	12.7038	12.6761	-0.00774706	0.908673	12.8907	12.7876	13.0018	0.0136164	0.41488	12.6613	12.7915	12.9502	0.00321367	0.869796	12.566	12.5933	12.9865	-0.00658219	0.718291	12.7132	12.6908	12.6201	-0.0110342	0.51046	12.6775	12.7215	12.7785	-0.00522508	0.782307	12.7352	12.6988	12.8414	-0.00154076	0.944001	12.6591	12.6899	12.8694	-0.00371645	0.857402	12.6882
1367667_at	12.4562	12.4168	12.7113	12.4665	12.5249	12.5215	-0.0127197	0.982123	12.6347	12.862	12.451	0.00377996	0.984786	12.2522	12.1816	12.3291	-0.0418717	0.0626136	11.6037	11.7847	11.8319	-0.103749	2.86891e-05	11.453	11.6742	12.0947	-0.104003	2.85824e-05	10.4221	10.5503	10.336	-0.273604	6.36385e-12	10.6459	10.4564	10.4899	-0.260583	1.22262e-11	10.8619	10.6942	11.0388	-0.215582	2.95123e-10	10.8147	10.8539	10.7607	-0.222815	1.61087e-10	11.0659
1367668_a_at	14.392	14.3992	14.4424	14.1614	14.2456	14.496	-0.0110891	0.959896	14.3069	14.2599	14.5942	-0.00244298	0.988576	14.1746	14.0771	14.4333	-0.0184494	0.312085	13.9274	14.0459	14.3696	-0.0301019	0.0655705	13.7785	13.8767	14.0803	-0.0508836	0.00251108	14.2693	14.0852	14.0489	-0.027949	0.0949907	13.8011	14.0968	14.0705	-0.0428572	0.00959574	14.0824	14.0448	14.199	-0.0305598	0.0679248	14.0404	13.9738	14.0298	-0.0402021	0.01674	13.896
1367669_a_at	9.90245	10.4106	10.1161	10.517	10.4855	10.5705	0.0531521	0.121429	10.5277	10.3855	10.4015	0.0412879	0.17534	10.5549	10.4175	10.378	0.042917	0.0327446	10.8064	10.6191	10.5884	0.0731116	0.000387315	10.8629	10.8333	10.5832	0.0849904	8.3174e-05	10.9936	11.1181	11.1014	0.126211	3.45057e-07	10.898	10.9593	10.7489	0.0995753	1.0194e-05	10.8503	10.7035	10.4686	0.0734018	0.000422732	10.7644	10.6836	10.5164	0.0708755	0.000646584	10.651
1367670_at	10.9513	10.8288	10.6505	10.6432	10.6438	10.9641	-0.00162679	0.99973	10.6487	10.5674	10.7488	-0.0143831	0.833189	10.8957	10.521	10.9548	0.00365961	0.903714	10.9199	10.8388	11.1927	0.029365	0.143522	11.3224	11.4173	11.3284	0.0775785	0.000273965	11.0892	11.0859	11.3124	0.052721	0.0085381	11.0552	10.9807	11.1121	0.0380756	0.0568219	10.7362	10.8049	11.0197	0.0122087	0.613105	10.7827	10.8901	10.8745	0.0116883	0.634971	10.6973
1367671_at	11.6707	11.8685	11.7422	11.9074	11.8808	12.0312	0.0164495	0.846223	12.1031	12.1581	11.8394	0.0276558	0.3235	12.1767	12.1715	12.0162	0.0382281	0.0200427	12.2812	12.2973	12.0421	0.0483195	0.00278156	12.6048	12.6977	12.6305	0.0991727	1.08588e-06	12.8737	12.8845	12.7216	0.119803	3.25855e-08	12.4279	12.6541	12.3425	0.0796315	1.35965e-05	12.3226	12.0755	12.1147	0.0440717	0.00680214	11.8754	11.8357	11.6518	-0.00208459	0.932768	11.7572
1367672_at	11.0707	11.1773	11.0308	11.1416	11.1033	11.2142	0.00495197	0.99973	11.1697	11.0468	11.1565	0.00122408	0.993068	10.6964	10.7883	10.9582	-0.0396094	0.0115399	10.6381	10.827	10.9709	-0.0399565	0.00821112	11.0611	11.1126	10.9919	-0.00776079	0.677495	10.9371	10.8533	10.7201	-0.0365802	0.0162965	10.8115	10.7637	10.9844	-0.0344038	0.0234185	11.1132	10.8527	10.9871	-0.0170982	0.29727	10.8876	10.9518	11.0124	-0.0214808	0.178026	10.8538
1367673_at	10.5249	10.4722	10.4086	10.5585	10.601	10.9281	0.0469881	0.971372	10.6199	9.78557	10.4892	-0.00843073	0.989444	9.35606	9.34163	10.0533	-0.112098	0.159339	8.60769	8.44523	9.49608	-0.228125	0.00272648	9.07464	9.11122	8.92586	-0.195998	0.00937994	9.21772	8.9737	9.20997	-0.180721	0.0165677	8.08585	8.15935	9.69749	-0.264669	0.000761305	7.86776	8.24032	9.44164	-0.285927	0.0003722	8.44276	9.10143	9.13854	-0.2199	0.00457498	8.43889
1367674_at	10.8889	10.6859	10.7566	10.5828	10.6135	10.6539	-0.0225668	0.689662	10.6348	10.5749	10.6291	-0.023081	0.467471	11.0282	10.8232	10.7827	0.0124441	0.517245	10.71	10.7763	10.6764	-0.00848708	0.657635	10.717	10.7958	10.5831	-0.0115234	0.534997	10.5387	10.513	10.5484	-0.0339333	0.0348581	10.5144	10.6052	10.4137	-0.0370258	0.0208891	10.1883	10.4533	10.4948	-0.055386	0.000980181	10.4573	10.4864	10.401	-0.0456503	0.00563453	10.3862
1367675_at	9.99836	10.0813	9.95676	9.94859	9.96237	10.0538	0.00448265	0.99973	10.0067	9.80841	10.1337	0.00360597	0.985983	10.2983	10.3807	10.1313	0.0445711	0.0536865	11.0663	10.7654	10.5447	0.115897	1.0623e-05	10.9923	11.0242	10.4832	0.121278	6.36995e-06	10.5422	10.6072	10.7457	0.0945211	0.000106792	10.6178	10.6385	10.5464	0.0903737	0.000182924	10.8178	10.57	10.5678	0.0972162	8.35202e-05	10.6803	10.6245	10.4931	0.09013	0.000212843	10.5454
1367676_at	11.1242	11.0277	10.6005	11.5584	11.4895	10.9472	0.0560977	0.554656	11.4695	11.487	10.9606	0.0528656	0.39924	10.8107	11.5303	10.6693	0.0132748	0.773996	11.3376	11.1426	10.751	0.0233792	0.540709	12.2736	12.2262	11.9036	0.15513	4.18004e-05	12.2866	12.5833	12.4655	0.191666	2.09718e-06	12.3633	12.2736	12.1341	0.16972	1.14232e-05	11.5843	11.8447	11.9594	0.114344	0.00114105	11.4869	11.4448	11.3762	0.0697228	0.0420193	11.1752
1367677_at	11.2225	11.2509	11.1761	11.1499	11.1818	11.3237	0.00184084	0.99973	11.2579	11.2854	11.2664	0.00847559	0.972007	12.9532	13.0947	12.6767	0.204154	2.60189e-07	13.8524	13.6328	13.0433	0.269509	3.44147e-09	13.0756	13.001	12.3893	0.194197	3.88513e-07	11.4299	11.9277	12.1486	0.0786378	0.00696529	11.9411	11.9897	11.5083	0.0761364	0.00875019	10.9639	11.3554	11.222	-0.00317682	0.941647	11.0991	11.3177	11.3053	0.00467442	0.914964	11.3096
1367678_at	11.9516	11.7139	11.5022	11.4338	11.4977	11.7771	-0.00664563	0.99973	11.5402	11.317	11.7691	-0.010139	0.955915	11.1346	11.0717	11.574	-0.0459195	0.106886	11.253	11.1651	11.6539	-0.0334863	0.234134	11.4971	11.4492	11.6266	-0.0122115	0.722616	11.3911	11.4154	11.3217	-0.0308651	0.292217	11.3452	11.2168	11.7301	-0.0242042	0.426026	11.1301	11.3881	11.6096	-0.031091	0.290658	11.4509	11.4703	11.68	-0.0110582	0.758939	11.3326
1367679_at	13.6939	13.0704	12.8633	12.7789	13.07	12.9425	-0.012046	0.99973	12.8324	12.8986	12.703	-0.0253667	0.772783	13.0887	13.0489	12.8929	-0.00315318	0.945296	12.8748	12.3536	12.7581	-0.0424639	0.151838	12.7367	12.3552	12.8958	-0.0424227	0.157513	13.4087	13.2945	13.5533	0.0414579	0.172886	13.6522	13.6293	13.1204	0.0464561	0.120061	13.1509	13.4349	13.1611	0.0230515	0.49487	13.511	13.5949	13.7834	0.0639516	0.0325078	13.5873
1367680_at	11.4162	11.3872	11.3934	11.1614	11.2583	11.557	-0.00841145	0.995084	11.2495	11.1381	11.5921	-0.00833084	0.920898	11.1088	11.1661	11.3549	-0.0231225	0.196354	10.9473	11.0287	11.1103	-0.0465882	0.00540053	10.8973	10.9848	11.0592	-0.0529266	0.00206114	11.0354	10.9573	10.8673	-0.0564923	0.00113158	10.7845	10.8951	10.9292	-0.0675556	0.000179205	11.0269	10.9888	10.839	-0.0567358	0.00117592	10.8287	10.8537	10.8945	-0.0689489	0.000159566	10.7286
1367681_at	13.0599	12.7723	12.8964	12.8009	12.7892	12.8102	-0.0140531	0.843079	12.8727	12.8783	12.8266	-0.0074032	0.905405	12.7166	12.4671	12.7149	-0.0330842	0.0176314	12.472	12.5682	12.7082	-0.0387945	0.00433469	12.5673	12.6325	12.672	-0.0340518	0.0119288	12.4096	12.1871	12.145	-0.0778156	1.88442e-06	12.2223	12.3735	12.4562	-0.0656587	1.97386e-05	12.4543	12.4072	12.599	-0.0498282	0.00052401	12.5464	12.5071	12.5512	-0.0442528	0.00175824	12.5456
1367682_at	9.42085	9.86841	10.0035	10.1415	10.1428	9.71607	0.0155094	0.99973	10.2902	10.1549	9.70214	0.0223925	0.881682	10.0368	10.0473	9.68695	0.00452994	0.938319	9.33119	9.64441	9.67587	-0.0507594	0.180181	9.40721	9.50441	9.33653	-0.0710579	0.055933	11.0739	11.1231	10.6296	0.145391	0.000253723	11.058	11.0703	10.8716	0.153237	0.000143616	10.8814	10.9737	10.5013	0.124617	0.00132126	10.8833	10.8167	10.574	0.121085	0.00182316	10.9323
1367683_at	9.53885	9.79086	9.64578	10.0226	9.91277	9.5565	0.0171009	0.987215	9.77721	10.0417	9.36794	0.00180785	0.994554	10.612	10.5486	10.2845	0.10978	0.00101083	10.6165	10.6225	10.2305	0.110809	0.000623029	11.4625	11.5275	10.922	0.218455	2.15406e-07	11.621	11.7433	11.4167	0.255282	7.87557e-09	11.4241	11.2336	11.0799	0.211323	1.5121e-07	10.8166	10.9333	10.7607	0.157956	1.09929e-05	10.4927	10.3181	10.0752	0.0838345	0.00855857	9.99762
1367684_at	0.524329	3.09185	3.26846	4.67905	2.13312	2.41536	0.390296	0.99973	1.90769	4.645	2.94055	0.427686	0.924577	3.88341	4.34453	3.43568	0.812195	0.429138	0.841727	4.19267	4.65728	0.206083	0.862193	4.05459	4.02034	1.88493	0.50695	0.636472	3.81695	1.35227	4.38442	0.359884	0.756929	3.60265	4.29433	4.35958	0.885049	0.36146	2.8623	2.03025	1.55034	-0.0830386	0.951319	4.45461	1.64429	0.688463	-0.362106	0.757746	2.09164
1367685_at	13.8793	13.8433	13.7738	13.603	13.6496	13.7913	-0.0112862	0.912488	13.5685	13.6096	13.7455	-0.0155201	0.62098	13.9498	13.67	13.9104	0.00566952	0.758617	13.7349	13.7521	14.0397	0.00553529	0.743696	13.8089	13.8554	13.9934	0.0101333	0.512481	13.9123	13.8742	13.9479	0.0128061	0.393634	13.7977	13.8325	13.8307	0.00332025	0.856083	13.7457	13.7375	13.9965	0.00392339	0.833186	13.7751	13.7705	13.916	0.00333	0.863655	13.7717
1367686_at	12.5576	12.3716	12.4327	12.404	12.3765	12.3687	-0.0114191	0.912488	12.5325	12.436	12.3864	-0.00346752	0.978953	12.5562	12.5969	12.5397	0.00954217	0.568525	12.4579	12.5763	12.4361	0.000984172	0.961713	12.569	12.5514	12.6076	0.0108852	0.482851	12.3498	12.3929	12.51	-0.0074228	0.660512	12.4035	12.37	12.5743	-0.00375896	0.838132	12.2711	12.373	12.5913	-0.00815462	0.624698	12.2118	12.2447	12.3964	-0.0229955	0.102922	12.2469
1367687_a_at	12.7375	12.5948	12.4669	12.5721	12.6181	12.6345	-0.000292313	0.99973	12.4924	12.4681	12.4512	-0.0161254	0.70114	12.0046	12.0197	12.1645	-0.0640978	0.000310608	11.4453	11.6331	11.935	-0.111921	2.08563e-07	11.55	11.5823	11.6939	-0.11946	1.02349e-07	11.8388	11.7295	11.6653	-0.10269	3.90604e-07	11.7	11.7089	11.9552	-0.0973993	8.69167e-07	11.9491	11.9712	12.0891	-0.0712562	6.30056e-05	11.9262	12.0627	12.2194	-0.0633626	0.000262551	12.1728
1367688_at	9.11327	9.2651	9.47564	9.82456	9.26418	9.56119	0.0305168	0.74803	9.41722	9.44817	9.25653	0.00403767	0.985099	9.80421	9.5023	9.53324	0.0403173	0.105831	9.85081	9.97821	9.85775	0.0821959	0.000875715	9.76149	9.60634	9.58078	0.0458457	0.0546842	9.50926	9.46127	9.85473	0.039496	0.104927	9.66764	9.77066	9.72211	0.0563981	0.0183041	9.73311	9.65995	9.57429	0.0467964	0.0535047	9.74858	9.57042	9.56736	0.0427336	0.0815442	9.82246
1367689_a_at	11.8958	11.2474	10.736	11.0914	10.7205	11.5692	0.0268041	0.99973	10.9116	10.2745	11.5457	-0.00246832	0.997278	10.3073	10.1279	11.092	-0.0560528	0.579546	10.4709	9.89681	10.6502	-0.0791265	0.368444	10.7558	10.8093	10.9158	-0.0119586	0.918231	10.5929	10.8846	11.3642	0.00339609	0.979824	10.8868	11.0119	11.5471	0.0298263	0.780517	9.16253	10.0644	11.0492	-0.117554	0.169183	10.2627	10.756	11.3933	-0.0163173	0.893996	9.54568
1367690_at	11.6789	12.0888	12.0296	12.0403	12.158	12.0439	0.0143896	0.905289	12.1253	12.0741	11.9622	0.0111763	0.852002	12.267	12.1364	12.1129	0.0252531	0.149571	12.5456	12.2703	12.2865	0.048177	0.00388719	12.5597	12.4558	12.5624	0.0666107	0.000200134	12.4325	12.3513	12.476	0.0543429	0.00150729	12.3419	12.1834	12.3227	0.0382991	0.0209836	12.136	12.0687	12.2994	0.024751	0.149766	11.9837	12.0346	12.1731	0.0123507	0.529487	11.9147
1367691_at	13.1679	13.256	13.3948	13.2837	13.3552	13.3376	0.000671888	0.99973	13.3184	13.3108	13.3172	-0.000414361	0.997278	13.2936	13.0515	13.178	-0.0158221	0.235078	12.9319	13.1214	13.206	-0.0254987	0.0359744	13.03	13.1222	13.0815	-0.026391	0.031378	12.8389	12.715	12.9392	-0.0539138	6.72555e-05	12.7672	12.8015	12.7311	-0.0611454	1.4218e-05	12.9054	12.7376	12.8468	-0.0540266	7.17235e-05	12.7173	12.6874	12.6634	-0.069894	2.31247e-06	12.7452
1367692_at	0.418507	3.47295	4.46885	0.837256	2.23736	3.52771			3.3158	4.11892	5.28933			4.04647	2.4783	4.63899			2.88126	0.387464	4.44108			0.908699	4.08415	0.498552			4.11918	5.03243	1.6264			3.96733	5.27322	2.01761			0.593883	3.59737	0			0.575999	4.14386	2.99578			2.99787
1367693_at	11.6327	11.7534	11.6147	11.6251	11.5746	11.7153	-0.00295853	0.99973	11.714	11.7635	11.6284	0.00490735	0.957216	12.1654	11.8645	11.8857	0.0377253	0.00693917	12.1587	12.1429	11.963	0.051735	0.000292427	12.133	12.286	12.076	0.0608716	5.26618e-05	12.2049	12.1847	12.3618	0.0709798	6.20361e-06	12.0153	12.0602	12.0028	0.0443382	0.00142531	12.0138	11.9043	11.9827	0.037218	0.00666037	11.9128	11.8074	11.7564	0.020058	0.152927	11.8271
1367694_at	11.9521	12.0115	12.0089	11.9441	11.9556	12.0748	0.000108379	0.999898	11.9383	11.917	12.1861	0.00273791	0.987391	11.5487	11.5319	11.8853	-0.0410391	0.0253122	11.4345	11.5136	11.9234	-0.0450386	0.010998	11.9276	11.9703	11.8286	-0.00986917	0.648726	11.9822	12.1406	11.9415	0.00369096	0.885432	11.9819	12.1317	11.9924	0.00537031	0.820182	12.1395	12.1802	12.0231	0.0148044	0.46709	12.1722	12.2543	11.9687	0.0168333	0.40266	12.1991
1367695_at	10.7424	10.9402	11.1011	10.6114	10.6896	10.99	-0.0169387	0.912488	10.7215	10.7665	11.0086	-0.00771628	0.954499	10.6209	10.5146	10.7183	-0.0364875	0.0828493	10.5476	10.3514	10.6639	-0.0497914	0.0131871	10.6431	10.5347	10.8255	-0.0297797	0.150317	10.4509	10.2844	10.3534	-0.07155	0.000732315	10.2834	10.4222	10.3904	-0.0712073	0.000773426	10.4725	10.2614	10.2724	-0.0754068	0.000467513	10.4052	10.1455	10.4032	-0.0778893	0.000351848	10.3485
1367696_at	12.872	12.9564	12.8464	12.6521	12.6652	12.9315	-0.00682718	0.99973	12.6279	12.6461	12.8827	-0.0102912	0.914297	12.9168	12.6283	13.0735	0.00697963	0.803452	12.7781	12.6358	13.211	0.00710295	0.78192	13.1478	13.2275	13.1895	0.0420438	0.035471	12.8836	12.7524	12.9191	0.00473445	0.867477	12.8951	12.8098	12.8944	0.0063985	0.809282	12.5333	12.6288	12.8828	-0.0145627	0.535277	12.5825	12.7641	12.8688	-0.00807872	0.76065	12.6355
1367697_at	10.6812	10.5023	10.3132	10.393	10.5959	10.5813	0.0149227	0.946764	10.3399	10.5374	10.4469	0.00365446	0.984786	11.2865	10.6841	10.7209	0.0648732	0.00285326	10.9999	10.9577	10.9742	0.0758969	0.000466123	10.7404	10.6838	10.6318	0.0370008	0.0743208	10.5603	10.6332	10.644	0.027133	0.2101	10.6558	10.5971	10.6422	0.0297493	0.162734	10.9648	10.8005	10.7833	0.058972	0.00523181	10.7624	10.8179	10.6908	0.0466422	0.0270162	10.8018
1367698_a_at	11.4822	11.1281	11.4858	11.4087	11.4615	11.2291	-0.00437294	0.99973	11.4199	11.4403	11.1303	-0.00904009	0.929961	10.9076	11.2894	11.0274	-0.0419629	0.0361128	11.3208	11.3441	11.1045	-0.018409	0.379413	11.5914	11.5544	11.2903	0.00976524	0.684233	11.4012	11.4794	11.4355	0.00482625	0.860518	11.6595	11.7199	11.6822	0.0358336	0.0673741	12.0917	11.8933	11.8065	0.0654872	0.00127508	11.9692	11.7827	11.7421	0.0534684	0.00748767	11.9498
1367699_at	9.3301	9.61123	9.77578	9.38278	9.4579	9.56199	-0.0135441	0.936749	9.45235	9.58761	9.38806	-0.0122688	0.850976	9.52183	9.35378	9.58855	-0.0104591	0.650874	9.52041	9.48467	9.72289	0.00284283	0.910036	9.84309	9.81254	9.74287	0.0362018	0.0446467	9.73983	9.79884	9.86253	0.036329	0.0454741	9.79928	9.72701	9.71524	0.0284813	0.121955	9.48889	9.72367	9.59227	0.00671182	0.779816	9.67789	9.70197	9.59287	0.0151513	0.468875	9.92242
1367700_at	11.4427	11.1875	11.2573	11.5476	11.1102	11.4171	0.0315872	0.955147	11.4499	11.3089	11.2938	0.030804	0.850976	11.1821	10.6384	10.7033	-0.0357919	0.509936	10.071	9.32066	10.5772	-0.155414	0.000923805	9.96366	9.86351	10.2634	-0.147825	0.0016153	9.82111	9.43342	9.4277	-0.21704	2.27336e-05	8.89927	9.10207	9.31135	-0.287607	4.59168e-07	8.98423	9.64006	9.43097	-0.249284	3.77192e-06	9.51987	9.59198	10.0556	-0.192998	0.000111212	9.15193
1367701_at	11.3049	11.754	11.8138	11.9068	11.9949	11.5743	0.0284965	0.887457	11.7976	11.5611	11.5459	0.00517096	0.985099	11.4586	11.1838	11.4066	-0.0306446	0.377162	10.6909	10.6669	11.2115	-0.0950449	0.00221367	11.3861	11.3062	10.9102	-0.0498582	0.10679	11.2133	11.3687	11.4393	-0.0317819	0.340954	11.3558	11.3174	10.9462	-0.0490754	0.114672	10.721	11.0685	11.1138	-0.0801288	0.00985714	10.7911	11.5023	11.1256	-0.057996	0.0641372	10.8696
1367702_at	11.1941	11.0669	10.9621	10.8446	10.8723	11.0706	-0.0126361	0.99973	10.8542	10.9385	11.0378	-0.0107163	0.954499	10.3344	10.0923	10.6855	-0.0886321	0.00286801	10.0831	10.2374	10.9866	-0.0802478	0.00464371	10.497	10.4851	10.5944	-0.0668842	0.0176902	10.6954	10.4899	10.4599	-0.0638025	0.0243166	10.5315	10.4309	10.6187	-0.0666958	0.0183501	10.6242	10.3715	10.4252	-0.0740694	0.00984054	10.3854	10.5085	10.6433	-0.0687376	0.0171885	10.3315
1367703_at	2.78065	4.25594	2.63744	5.74416	3.19339	4.31221	0.247788	0.99973	3.04109	4.4783	4.18055	0.0896624	0.989211	4.79892	2.11454	5.63199	0.0914827	0.924137	4.77076	3.74017	2.3763	-0.052069	0.954717	4.26081	4.12359	2.55611	-0.0244225	0.98081	4.2125	4.20183	3.00494	0.0569272	0.951901	3.71006	4.93161	2.57742	-0.0009392	0.999089	0.513669	1.92058	4.31693	-1.15726	0.0678011	2.3587	2.16248	3.05564	-0.533365	0.457479	5.00823
1367704_at	10.954	10.9396	10.4801	10.6009	10.5668	11.0283	-0.0139944	0.96514	10.5224	10.5086	10.5366	-0.0421574	0.22139	10.5495	10.5791	10.6184	-0.0339822	0.128286	10.5911	10.911	10.6736	-0.0147421	0.543258	10.7884	10.6214	10.7163	-0.0168804	0.485809	10.7345	10.7565	10.9487	-0.00289907	0.927235	10.7074	10.8604	10.8909	-0.00203437	0.947654	10.9798	10.9464	11.0171	0.0193829	0.416548	10.9463	10.8304	11.0349	0.0135659	0.600923	10.9028
1367705_at	9.63135	9.322	9.58109	9.78112	9.78571	9.62122	0.0389937	0.897431	10.0871	10.1444	9.39726	0.0597907	0.497111	12.1344	12.1026	11.8397	0.344637	4.4772e-08	12.6323	11.9858	11.2251	0.333681	5.15267e-08	11.9368	11.6388	10.9106	0.278652	6.65193e-07	10.0964	10.4433	10.7435	0.138582	0.00181717	10.2294	9.97579	9.89684	0.0833775	0.054285	9.38273	9.57712	9.47616	0.00132901	0.984665	9.7013	9.59167	9.78801	0.0336865	0.505841	9.33397
1367706_at	11.5622	11.6018	11.4756	11.5155	11.6513	11.6498	0.00578744	0.99973	11.5608	11.5562	11.5011	-0.00244454	0.98609	11.6108	11.5712	11.536	0.00171479	0.943226	11.8553	11.9807	11.9236	0.0443491	0.00399988	12.0066	12.0272	11.749	0.045219	0.00368486	11.946	12.0314	11.9298	0.0502977	0.00148644	11.8517	11.9278	11.6709	0.0317715	0.0383734	11.9103	11.9276	11.5926	0.030907	0.046581	11.8681	11.713	11.5173	0.0173272	0.299904	11.7542
1367707_at	11.2879	11.8335	11.5537	11.0937	11.1744	12.5486	0.00662443	0.99973	11.1413	11.6643	12.5192	0.0281903	0.959952	10.6084	11.0185	11.9968	-0.0432702	0.679922	9.93106	9.81417	10.471	-0.196079	0.0140483	9.08296	9.01833	9.71016	-0.315952	0.000258417	10.3107	9.0711	8.80932	-0.299	0.000439832	8.69049	8.92694	10.6845	-0.296108	0.000494422	9.36693	9.27789	9.38633	-0.303814	0.000406838	8.93012	9.11784	9.18423	-0.345615	9.989e-05	8.8356
1367708_a_at	12.3652	12.922	12.7642	12.4788	12.483	13.358	0.00287787	0.99973	12.5729	12.8503	13.4579	0.0240204	0.926381	12.2386	12.0938	12.9603	-0.0362349	0.556524	11.5058	11.397	11.9921	-0.131803	0.00877059	10.7981	10.846	11.5557	-0.203994	0.000190536	11.5813	10.7631	10.4523	-0.22227	6.49586e-05	10.5281	10.6003	11.7629	-0.218643	8.00605e-05	10.8179	10.6918	10.8936	-0.238372	2.95368e-05	10.6617	10.77	10.8168	-0.245261	2.10892e-05	10.5974
1367709_at	13.5037	13.6404	13.6125	13.4342	13.4844	13.6209	-0.00825869	0.951177	13.5576	13.5953	13.5905	-0.000996964	0.99213	13.9257	13.6453	13.8043	0.0211559	0.0809301	13.7292	13.8916	13.8817	0.0256143	0.0265243	13.8436	13.8839	14.0596	0.0354601	0.00293931	14.0289	13.9617	14.0494	0.0441914	0.000357979	13.8647	14.054	13.9113	0.0369487	0.00206983	14.0926	13.9116	13.9121	0.0399241	0.00109763	13.9316	13.8979	13.8531	0.0318778	0.00787553	13.8404
1367710_at	11.0453	11.0297	10.7801	10.8934	10.6553	10.9789	-0.0106443	0.958405	10.7304	10.9507	10.6488	-0.0194201	0.56791	11.3928	11.3435	11.4065	0.0593861	0.00047657	11.9093	11.7345	11.5671	0.103732	3.87132e-07	11.6894	11.7117	11.7206	0.100169	6.77843e-07	11.5035	11.5273	11.4995	0.075675	1.78356e-05	11.7071	11.5659	11.6468	0.0918374	1.28067e-06	11.4408	11.5064	11.5927	0.0760569	1.80186e-05	11.4024	11.4221	11.4312	0.0641542	0.000156416	11.4359
1367711_at	12.2839	12.2073	12.1572	12.0784	12.0607	12.1956	-0.0120764	0.794805	12.1133	12.1995	12.154	-0.0068295	0.858373	12.4173	12.2973	12.3853	0.0179984	0.0944912	12.5753	12.5582	12.515	0.0391828	0.000340352	12.4895	12.5574	12.5217	0.0361144	0.000836473	12.3734	12.2704	12.2142	0.00855233	0.46801	12.1816	12.3466	12.2671	0.00609373	0.622003	12.313	12.2612	12.3632	0.0116649	0.296327	12.2519	12.1916	12.2075	0.000447244	0.978047	12.1716
1367712_at	12.0354	12.1038	12.0217	12.1632	12.1234	12.0733	0.00126846	0.99973	13.0216	12.8702	12.4101	0.0760401	0.00415298	14.2221	13.795	13.7867	0.202407	1.3333e-09	14.0307	14.024	13.972	0.210229	5.6522e-10	13.9492	14.0907	14.0491	0.212354	1.06294e-09	12.9609	13.0079	13.4056	0.116016	1.44979e-06	13.0414	12.919	12.6842	0.0890968	5.0717e-05	12.922	12.9589	12.7923	0.0902345	4.60487e-05	12.8888	12.9257	12.6863	0.0837652	0.000118358	12.8511
1367713_at	10.9175	10.865	10.8589	10.8299	10.8259	10.8672	-0.00899448	0.982123	10.9717	11.0146	10.7928	0.00226426	0.988902	11.998	11.7399	11.6558	0.112932	1.57134e-07	11.9998	11.9975	11.6978	0.125171	2.45642e-08	11.8584	11.8744	11.7365	0.116094	8.92343e-08	11.5466	11.5542	11.4775	0.0794061	8.70192e-06	11.5962	11.6571	11.4821	0.0859224	2.98967e-06	11.1946	11.335	11.4085	0.0524073	0.00116205	11.364	11.35	11.1169	0.0478166	0.00283024	11.1998
1367714_at	9.29872	8.98066	9.26394	9.20901	9.07493	9.12516	-0.00913439	0.99973	9.35296	9.07833	8.85169	-0.0161276	0.823466	9.44425	9.28483	9.14907	0.0152499	0.56458	9.50324	9.50664	9.39417	0.0423114	0.0483265	9.55896	9.5467	9.42853	0.0489007	0.0235519	9.48613	9.51028	9.41258	0.0425704	0.050632	9.36987	9.5066	9.17229	0.0240183	0.301411	9.50384	9.3121	9.2467	0.0247896	0.288223	9.33245	9.42047	9.36688	0.0278123	0.228288	9.25865
1367715_at	10.7694	10.6953	10.503	10.7514	10.687	10.8131	0.0221925	0.883669	10.8906	10.8194	10.6827	0.0284623	0.589966	12.0498	12.0076	11.9089	0.179469	9.36198e-08	11.9582	11.8726	11.8498	0.16797	1.6405e-07	11.7712	11.747	11.6437	0.146835	1.07029e-06	11.0737	11.1346	11.4551	0.083859	0.000690674	11.3242	11.2085	11.0612	0.0809716	0.000980424	10.747	11.2258	11.4689	0.0739584	0.00243478	11.0846	11.5326	11.3201	0.0955192	0.00019874	11.2351
1367716_at	11.521	11.5815	11.8261	11.5876	11.6178	11.5471	-0.0193157	0.869063	11.5888	11.647	11.7514	-0.00962659	0.922706	11.0618	11.101	11.2396	-0.0765104	0.000407581	10.6357	10.9135	11.0203	-0.113069	2.75459e-06	10.5705	10.6045	10.7405	-0.142201	1.48208e-07	10.5761	10.5738	10.2798	-0.164429	6.12856e-09	10.3318	10.4601	10.5137	-0.170039	3.18297e-09	10.7426	10.857	10.6402	-0.127636	3.13269e-07	10.8106	10.645	10.5211	-0.139496	7.6657e-08	10.8453
1367717_at	14.0085	13.8463	13.908	13.5469	13.6071	13.7642	-0.0209636	0.74803	13.5324	13.5775	13.6536	-0.0264049	0.378395	13.8581	13.6208	13.9886	-0.00178197	0.944539	13.6117	13.6331	13.9392	-0.0116759	0.52948	13.6942	13.7163	13.9721	-0.00470822	0.832825	13.8879	13.9211	14.1443	0.0150653	0.411659	13.8293	13.9038	13.9274	0.00499966	0.817585	13.8508	13.8122	13.9372	0.00290706	0.904281	13.8166	13.9115	14.0806	0.0100844	0.616387	13.932
1367718_at	9.83335	9.97503	9.95873	10.1982	10.1918	10.0262	0.0204098	0.834907	9.97426	10.0916	10.0404	0.00566363	0.972342	9.84111	9.8871	9.85855	-0.0194351	0.375019	9.90188	9.91614	9.75119	-0.0203294	0.318781	9.7637	9.75054	9.49636	-0.0479214	0.0130905	9.44293	9.64543	9.65022	-0.0614692	0.00197919	9.61435	9.68119	9.40784	-0.0632709	0.00150824	9.6722	9.77894	9.55517	-0.0480819	0.0140432	9.6305	9.77674	9.43062	-0.0565772	0.00451021	9.52829
1367719_at	11.488	11.347	11.3203	11.3007	11.1557	11.2673	-0.0210067	0.675635	11.2273	11.469	11.3548	-0.00710123	0.923416	11.7333	11.4075	11.5418	0.0193689	0.220639	11.5529	11.5877	11.6315	0.0231765	0.115176	11.4262	11.4888	11.3517	0.00203992	0.921813	11.4092	11.4413	11.5597	0.00806509	0.655594	11.5109	11.51	11.5419	0.014471	0.367499	11.6609	11.6356	11.6182	0.0290798	0.0504763	11.6019	11.6382	11.8892	0.0378417	0.0116839	11.6368
1367720_at	9.59944	9.81952	9.7576	9.59197	9.49872	9.80991	-0.0203194	0.924023	9.53753	9.49427	9.67794	-0.0297957	0.60783	9.19358	9.02396	9.57983	-0.0767906	0.00387146	9.3872	9.52421	9.62104	-0.0387573	0.129407	9.70838	9.65895	9.71943	-0.0109304	0.734904	9.36372	9.21554	9.31752	-0.0712209	0.00560809	9.22159	9.10762	9.45422	-0.0772371	0.00286006	9.04125	9.47492	9.34879	-0.0731146	0.00486679	9.39964	9.19744	9.3423	-0.0690478	0.0080689	9.4564
1367721_at	11.3802	11.1648	11.3362	11.7114	11.6453	12.057	0.0618747	0.289841	12.5715	12.5419	11.9321	0.126615	0.000815101	13.2774	13.1336	12.7958	0.208665	1.57134e-07	12.9936	13.047	12.7551	0.193561	3.12689e-07	12.5588	12.5197	12.5991	0.151439	7.96141e-06	11.4864	11.3564	11.3558	0.0116514	0.754851	11.0823	11.0937	10.8004	-0.0409436	0.16415	11.3425	11.2874	10.8957	-0.0172352	0.619042	11.2085	10.9924	10.8907	-0.0359041	0.23924	11.1881
1367722_at	11.7366	11.7278	11.4958	11.4733	11.5121	11.8004	0.00521519	0.99973	11.5189	11.3405	11.5728	-0.00946942	0.955031	11.0322	10.9182	11.2892	-0.0604078	0.0195195	10.8111	10.7006	11.3401	-0.0776684	0.00232052	11.2945	11.3385	11.3437	-0.0286302	0.283089	12.0375	11.938	11.9053	0.0500223	0.0478396	11.6962	11.7797	11.9637	0.0321264	0.222811	11.4325	11.3423	11.6031	-0.0117544	0.714147	11.3138	11.493	11.8467	-0.00043536	0.990229	11.339
1367723_a_at	10.5088	10.7066	10.5764	10.7324	10.6404	10.4555	0.0077618	0.998494	10.4596	10.1497	10.4131	-0.029283	0.277829	10.813	10.7051	10.8606	0.0325564	0.0482329	10.8965	10.8419	10.7107	0.0356754	0.0242582	10.8253	10.8091	10.8534	0.0374274	0.0191891	10.789	10.8239	10.8584	0.0366949	0.0223504	10.9158	10.6599	10.9191	0.0376518	0.0188159	10.6952	10.7366	10.7443	0.0235278	0.157018	10.618	10.8144	10.7818	0.0251879	0.12962	10.7449
1367724_a_at	11.8722	11.9233	11.7437	11.7786	11.818	11.9198	0.00339285	0.99973	11.8235	11.69	11.8732	-0.00189911	0.989211	11.9351	11.8962	11.7929	0.00776254	0.657494	12.0119	11.9791	11.8287	0.0156462	0.270311	12.069	12.0376	11.9001	0.0231658	0.0910302	12.1983	12.0493	12.0615	0.0352341	0.0100413	11.9692	12.0538	12.0128	0.024352	0.0759322	12.2697	11.9559	12.001	0.0318799	0.0205047	12.1358	11.9895	12.0241	0.0288765	0.0374706	11.8207
1367725_at	9.00975	9.21404	9.07661	9.40497	9.22681	9.6106	0.0681151	0.397609	9.83543	9.69571	9.92277	0.128847	0.00571369	10.0105	9.84478	9.71752	0.134619	0.000432562	9.52801	9.33175	9.49009	0.0737357	0.0324092	9.02553	9.27211	9.38044	0.0390087	0.293452	8.59152	8.74069	8.45214	-0.0631867	0.0731993	8.56517	8.68713	8.67963	-0.0548473	0.122938	8.18293	8.33189	8.61565	-0.100439	0.00485694	8.76094	8.72025	9.13504	-0.0175569	0.692596	8.56983
1367726_at	9.23016	8.86296	8.83185	8.97465	9.13027	9.03292	-0.00282857	0.99973	9.07444	9.35409	8.78984	0.00101781	0.997278	8.61842	8.52345	8.48644	-0.0853902	0.01289	8.11011	8.2772	8.45529	-0.130491	0.000240646	8.16849	8.32632	7.95954	-0.153253	4.32001e-05	8.18652	8.12569	8.27489	-0.145236	7.1274e-05	7.98025	8.21695	8.53633	-0.137179	0.000143102	8.70462	8.45897	8.35023	-0.0920374	0.00670684	8.74701	8.36605	8.53348	-0.0845734	0.0130029	8.55351
1367727_at	10.0193	10.08	10.0974	10.3643	10.2811	10.2738	0.0249806	0.611069	10.3646	10.3457	10.1244	0.0209603	0.539106	10.0858	10.0632	10.1317	-0.00512381	0.822023	10.0507	10.0807	9.97557	-0.013435	0.44785	9.95598	10.0646	10.1712	-0.00941711	0.626269	10.5511	10.6585	10.6325	0.0674082	0.000113729	10.4689	10.488	10.3275	0.0418979	0.00955233	10.6053	10.4936	10.2371	0.0441502	0.00706928	10.3627	10.3624	10.256	0.0278581	0.0924885	10.2681
1367728_at	7.16024	8.02782	8.43633	7.74629	8.07025	7.68338	-0.0442565	0.99973	8.05066	8.55985	8.08019	0.0268176	0.975138	8.5544	8.52196	8.00733	0.049515	0.6956	9.11309	8.96863	8.49656	0.133026	0.174792	9.39502	9.03895	8.48813	0.150957	0.12286	8.23125	8.83453	8.87172	0.0976171	0.356171	8.40923	8.48811	7.47208	0.00609939	0.965921	8.80476	8.4433	7.57112	0.0319899	0.806381	8.69656	8.73677	7.45552	0.0350753	0.787117	8.78268
1367729_at	12.0566	11.9216	12.028	11.9676	12.0661	11.8639	0.00170427	0.99973	11.9444	12.014	11.8224	-0.00299065	0.98932	11.4945	11.5399	11.647	-0.0480083	0.066608	11.5125	11.2986	11.6549	-0.0570864	0.0226427	12.0274	12.0579	11.8696	0.00400711	0.911674	11.5551	11.4904	11.7241	-0.0443733	0.0842242	11.4744	11.3144	11.7836	-0.0527321	0.0375796	10.7312	11.335	11.6703	-0.0887049	0.000864107	11.3276	11.3119	11.5744	-0.0676468	0.00919628	11.3739
1367730_at	10.9108	10.7715	10.8332	10.6937	10.831	10.6763	-0.0132117	0.807312	10.823	10.8233	10.8148	-0.00157495	0.989211	10.8982	11.0225	10.9748	0.0175846	0.155181	10.8717	11.0007	10.8544	0.0101581	0.426791	11.0229	10.9178	11.0708	0.0226562	0.0525703	11.1409	11.0258	11.0385	0.031102	0.00830927	10.9809	10.936	11.0914	0.022515	0.0552299	10.9847	11.0878	11.0631	0.0280838	0.0176627	11.046	10.9353	10.8927	0.016633	0.175479	10.9364
1367731_at	12.2849	12.0308	12.1632	11.9394	11.8893	11.5387	-0.0455111	0.104714	11.8759	11.9403	11.9234	-0.0302456	0.26119	11.9358	11.6305	11.9423	-0.0397062	0.0171883	11.5989	11.7143	11.7373	-0.0583486	0.000560669	11.6514	11.7232	11.8541	-0.0510515	0.00211952	12.0002	11.8563	11.72	-0.0369085	0.023009	11.8581	11.8442	11.8216	-0.038976	0.0161682	12.2059	12.0957	12.0513	-0.00571469	0.792484	12.0583	12.1516	12.169	-0.0046727	0.83691	12.2147
1367732_at	11.3972	11.1573	11.1561	11.1658	10.9935	11.1042	-0.0180077	0.771902	11.3486	11.31	11.0535	0.0012509	0.99213	11.6107	11.4873	11.4453	0.0364597	0.0172752	11.8368	11.7313	11.5277	0.0592951	0.000201909	11.767	12.0111	11.7886	0.078544	8.49224e-06	12.0478	11.9713	11.9549	0.0950276	3.96084e-07	11.8504	11.9061	11.8318	0.0794798	5.33233e-06	11.9355	11.7839	11.7827	0.0759562	1.03098e-05	11.7122	11.6738	11.7442	0.0607902	0.000176205	11.6934
1367733_at	7.69976	9.12468	7.85086	9.8779	9.67424	9.98231	0.247012	0.0150367	9.47603	9.34596	9.51497	0.187378	0.0487902	9.05384	9.23406	8.70202	0.116718	0.0959295	9.31644	9.36844	9.18755	0.163525	0.0142022	8.69342	8.84468	8.0499	0.0390043	0.631373	8.59621	8.65101	7.95921	0.0175014	0.852864	8.10314	8.52496	9.0267	0.04256	0.592473	7.74111	8.32371	8.59896	-0.0142535	0.88264	8.15439	7.89744	7.50882	-0.0797145	0.275083	7.78668
1367734_at	13.7504	13.5661	13.8051	13.5511	13.5179	13.5612	-0.0184149	0.709155	13.574	13.6372	13.6614	-0.0098384	0.829814	13.4723	13.285	13.4065	-0.0350999	0.0116058	13.1769	13.2151	13.3181	-0.0514752	0.000311534	12.9376	12.9681	13.1101	-0.0769295	3.2182e-06	12.2227	12.3392	12.0536	-0.168581	6.42644e-12	12.2441	12.4272	12.4788	-0.14765	5.66258e-11	12.6663	12.4385	12.3714	-0.135067	2.29091e-10	12.396	12.2429	12.365	-0.153309	2.79638e-11	12.1903
1367735_at	11.1146	11.2122	10.7739	10.8987	10.9199	11.1586	0.00870909	0.99973	10.8815	10.6143	11.2043	-0.00373151	0.989211	10.3244	10.297	11.0298	-0.0511476	0.105188	10.6321	10.5736	11.2343	-0.0154451	0.671553	11.3327	11.2205	11.3572	0.0490345	0.109002	11.5804	11.4403	11.4122	0.0710814	0.0191009	11.3295	11.3564	11.2547	0.0503226	0.100861	11.1036	11.1751	11.2079	0.0308961	0.351024	11.0885	11.0852	11.1463	0.0237105	0.503689	10.9476
1367736_at	11.5975	11.4755	11.5282	11.6661	11.5924	11.566	0.00276881	0.99973	11.6227	11.5453	11.4188	-0.00714391	0.921491	11.77	11.8088	11.6402	0.0189991	0.222483	11.6707	11.6927	11.5327	0.00571009	0.753661	11.3566	11.4215	11.4513	-0.0220978	0.132243	11.2472	11.3301	11.2276	-0.0401053	0.00601564	11.2591	11.1878	11.3046	-0.0423856	0.00382224	10.9933	11.2071	11.3981	-0.04909	0.00114215	11.3473	11.3106	11.1912	-0.0382371	0.00972223	11.2957
1367737_at	11.8819	11.7557	11.5837	11.721	11.7266	11.6861	0.000355906	0.99973	11.7649	11.73	11.7286	0.00404165	0.976749	11.6118	11.5437	11.6129	-0.0147246	0.386398	11.8423	11.5304	11.4803	-0.0113548	0.496403	12.1559	11.9999	11.815	0.0342318	0.0215167	12.1264	12.2209	12.3193	0.061939	0.00012829	12.2319	12.2118	12.1576	0.059392	0.000212288	11.9618	12.114	12.0426	0.0402197	0.00814251	12.0875	11.9957	11.9556	0.0370378	0.0151638	11.9828
1367738_at	8.59785	8.87785	8.3118	8.62836	8.35718	8.50316	-0.0108537	0.99973	8.30139	8.67845	8.25833	-0.0253407	0.865139	8.72195	7.99056	8.53811	-0.0252664	0.607149	8.86318	8.44025	8.60856	0.0127396	0.802356	8.8408	9.26019	8.74761	0.0638153	0.109078	8.53675	8.61701	9.06132	0.0293106	0.520652	8.87954	8.83256	8.64598	0.0375613	0.386459	8.58392	8.854	8.55027	0.0170913	0.738182	8.80713	8.51383	8.90123	0.0299409	0.519458	8.32761
1367739_at	6.88708	4.07456	2.30713	0.67101	0.395817	0.146731	-3.27554	0.126446	1.71322	1.97895	2.22236	-0.74388	0.876364	3.00666	4.35263	2.11669	-0.117775	0.950681	1.83046	0.626793	10.4194	-0.521903	0.729847	3.22173	0.951621	6.52816	-0.274071	0.870694	6.60737	2.23059	1.83253	-0.129949	0.942779	1.79132	2.07151	6.08594	-0.216	0.898204	4.38445	0.386583	2.61615	-0.998832	0.470726	0.750205	0.929953	5.8164	-1.04149	0.455794	1.35182
1367740_at	11.0424	10.8681	11.2667	11.3964	11.4707	10.8634	0.0100043	0.99973	11.2217	11.4844	10.7183	-0.00331281	0.990887	10.5445	10.6974	10.749	-0.0660176	0.0508431	10.0557	10.1896	10.1556	-0.139539	0.000100824	10.4147	10.7684	10.7283	-0.0697183	0.033209	11.5217	11.2501	11.2421	0.0224006	0.563368	11.9675	12.1741	11.899	0.105929	0.00173114	12.807	12.291	12.0321	0.148476	5.03657e-05	12.416	12.1124	11.8622	0.119686	0.000614083	12.0825
1367741_at	10.5022	11.1862	11.0976	10.9178	11.0775	10.9476	0.0157857	0.96892	11.207	10.8815	11.1273	0.0276071	0.638905	11.1447	10.8541	10.8368	0.0109856	0.742633	10.5285	10.5631	10.752	-0.0332113	0.187364	10.5664	10.469	10.8345	-0.0321111	0.210442	10.3338	10.3868	10.3208	-0.0699626	0.00520138	10.3987	10.2258	10.0479	-0.0873526	0.000721474	9.99346	10.2525	10.0811	-0.103628	0.000123733	10.2193	10.3513	10.3638	-0.0749684	0.00335701	10.523
1367742_at	7.39123	7.69417	7.63974	7.53863	7.78197	8.2232	0.0477917	0.962295	7.6569	8.01791	8.02281	0.0577773	0.800126	7.52248	6.92	8.02602	-0.021366	0.836346	7.16589	7.35607	8.59329	0.0175099	0.854641	7.23984	7.17814	7.6245	-0.046851	0.580147	7.0595	6.41359	6.92964	-0.159095	0.0273341	6.63628	6.90132	7.06269	-0.144433	0.0448195	7.01815	6.52267	6.54792	-0.181057	0.0129274	6.57495	7.32004	7.16989	-0.113327	0.128503	6.98541
1367743_at	6.76636	7.03618	7.43386	7.18564	6.96678	7.38758	0.0214959	0.996418	6.75178	6.8793	7.29366	-0.0206836	0.92622	7.59346	7.27481	7.86829	0.0991646	0.0266308	8.47529	8.53398	7.94062	0.233171	6.68371e-06	7.75625	7.69068	7.62369	0.120912	0.00589812	7.55648	7.62882	7.58039	0.101741	0.0196831	7.49061	7.25707	7.14952	0.0453652	0.336542	7.13767	7.30465	7.07312	0.0201308	0.717352	7.41146	7.35996	7.27344	0.0552906	0.234125	7.41441
1367744_at	11.5912	11.8007	11.765	11.7542	11.7261	11.524	-0.0110199	0.99973	11.7388	11.9099	11.5739	-0.00209305	0.992841	10.8302	10.8755	10.8895	-0.11384	0.000100096	9.86675	10.1857	10.7627	-0.195791	6.33484e-08	10.8148	11.0761	11.1593	-0.0939702	0.00052657	11.4179	11.3799	11.5439	-0.0385676	0.14468	11.439	11.4368	11.4434	-0.0394817	0.132639	11.7901	11.4879	11.5513	-0.0182855	0.544418	11.4887	11.5796	11.2337	-0.040322	0.130242	11.5564
1367745_at	9.38259	8.9046	8.91048	9.10054	8.97856	8.92416	0.0107776	0.99973	8.80835	8.51363	8.60096	-0.0482253	0.440491	9.41252	9.35217	9.21479	0.0620045	0.0637286	9.97776	9.81205	9.38752	0.122065	0.000359907	9.78584	9.75152	9.62141	0.121584	0.00040834	9.53059	9.63222	9.75578	0.109624	0.00111181	9.96317	9.71585	9.51644	0.123182	0.000346032	9.34947	9.55124	9.61507	0.0893497	0.00683933	9.44302	9.86711	9.68252	0.113146	0.000935216	9.54387
1367746_a_at	10.2843	9.91834	10.0074	9.83407	9.90446	9.98494	-0.0180689	0.84686	9.76349	9.77542	9.88322	-0.0327638	0.262095	10.6493	10.5775	10.4986	0.0759718	0.000131343	10.8292	10.6418	10.5797	0.0906401	1.07552e-05	10.3924	10.2691	10.2096	0.0365748	0.0367715	10.259	10.2491	10.0965	0.0240647	0.187842	10.1911	10.347	10.1726	0.0290594	0.102818	10.6983	10.3608	10.4224	0.064723	0.000514483	10.4479	10.4659	10.4338	0.0587126	0.0014192	10.5647
1367747_at	10.93	10.9232	11.1572	10.9478	11.0645	10.8622	-0.0110422	0.973843	10.8252	11.1169	10.7236	-0.020358	0.626602	10.5136	10.5352	10.6449	-0.0637905	0.000911752	10.563	10.2969	10.3985	-0.083805	3.31634e-05	10.5281	10.7094	10.5703	-0.0586266	0.00149138	10.3986	10.358	10.6128	-0.0786897	6.31123e-05	10.3644	10.419	10.3877	-0.0877535	1.64778e-05	10.7292	10.5711	10.5464	-0.0568658	0.00209001	10.7404	10.6893	10.4567	-0.0551243	0.00292372	10.4652
1367748_at	10.5998	10.6981	10.5544	10.5258	10.532	10.6346	-0.00041882	0.99973	10.5431	10.4558	10.4351	-0.0122265	0.829909	10.4418	10.5291	10.4255	-0.0139537	0.481119	10.5418	10.5614	10.5146	-0.003807	0.86576	10.7627	10.696	10.6703	0.0193272	0.27593	10.654	10.6857	10.8379	0.0214746	0.222657	10.8028	10.6437	10.8499	0.0267849	0.116183	10.5702	10.6474	11.0498	0.0252616	0.144814	10.6874	10.7729	10.6614	0.0189932	0.298269	10.5887
1367749_at	13.6816	14.0351	13.9895	13.7666	13.8542	13.9043	-0.00485665	0.99973	13.7631	13.8874	13.9963	-0.000660373	0.997278	13.449	13.6164	13.9168	-0.0239752	0.329017	13.0108	13.2424	13.8154	-0.0568192	0.00944588	13.4397	13.5152	13.8229	-0.0311518	0.168116	14.0587	13.931	14.105	0.014789	0.570238	13.8853	13.7539	14.0912	0.0021961	0.94522	13.6932	13.8635	14.12	0.000296002	0.993136	13.7952	13.8848	14.0232	0.00129528	0.970444	13.8677
1367750_at	9.68079	9.73452	9.85172	9.77564	10.1339	9.81776	0.024196	0.792319	9.73024	9.90809	9.67205	0.00393202	0.984786	10.0826	9.94386	9.84522	0.0313047	0.150559	10.1463	10.2363	9.95944	0.0538233	0.00865491	9.8405	9.85517	9.83827	0.0149698	0.530124	9.62764	9.70855	9.84615	-0.00236949	0.938603	9.95892	9.90034	9.66804	0.0145279	0.543775	10.2111	9.97514	9.71687	0.032596	0.12407	9.97055	9.8838	9.88979	0.0251905	0.256602	9.99754
1367751_at	8.88467	9.11976	8.72818	8.85145	8.74439	8.83903	-0.023658	0.795117	8.61062	8.72204	8.74631	-0.0432254	0.172119	8.86153	8.81735	8.79347	-0.0216003	0.342961	9.34263	9.11737	9.22242	0.0428191	0.0331838	9.30941	9.33213	9.24404	0.0534285	0.00887421	9.28688	9.24493	9.40811	0.0562093	0.00628149	9.40538	9.526	9.16476	0.0641067	0.00213628	9.393	9.50775	9.48695	0.0791667	0.000289125	9.46545	9.21222	9.24446	0.0552251	0.0081589	9.32581
1367752_at	7.90255	8.24548	8.71651	8.38662	8.00878	8.0968	-0.0236694	0.987777	8.38251	8.39992	8.49291	0.0219953	0.917112	8.90488	9.02715	8.46071	0.0838712	0.0610577	8.7767	8.9776	7.99645	0.0471119	0.302451	8.36443	8.63654	8.62051	0.0414871	0.383142	9.05144	8.72246	8.64098	0.085349	0.0507753	9.04899	9.05335	8.75626	0.109497	0.0119792	8.88464	9.0661	9.09932	0.119841	0.00680578	9.16724	9.31214	9.09082	0.147326	0.00124573	9.01674
1367753_at	7.5432	7.80272	7.86387	8.0974	7.90813	7.71173	0.0193889	0.99973	7.92779	7.91571	8.30642	0.0453931	0.734342	7.96493	7.04843	7.69621	-0.0448571	0.420904	7.74216	7.56021	7.7818	-0.0194719	0.748489	7.86462	7.79942	7.80478	0.00447259	0.94947	8.05323	7.82119	7.91016	0.0236596	0.697986	7.9529	7.74802	7.25509	-0.0284601	0.621712	7.51999	7.8903	7.72129	-0.0166772	0.797221	8.04047	7.99277	7.49637	0.00749507	0.919242	8.40469
1367754_s_at	8.58111	8.26234	7.73146	8.47879	8.20598	8.12056	0.000519132	0.999898	8.04569	7.66697	8.1168	-0.0575911	0.610037	9.77753	10.0724	9.45693	0.240873	3.23285e-05	10.2275	9.99934	8.89077	0.229324	3.62593e-05	8.99366	8.67682	8.80628	0.0946839	0.0544332	8.39597	8.57891	8.43728	0.0355717	0.535404	8.99379	8.5449	8.74162	0.083779	0.0927783	9.02371	8.72017	8.79981	0.0983307	0.0489602	8.86398	8.64844	8.7852	0.0849711	0.0938534	8.87068
1367755_at	13.2706	13.4694	12.7055	12.1396	11.8136	14.0046	0.0204424	0.99973	12.4769	11.4943	13.768	0.0122515	0.99213	11.6831	11.2851	13.3053	-0.044631	0.830416	9.07157	9.06431	12.4442	-0.303856	0.0349334	10.7232	11.1346	12.6063	-0.11827	0.473072	12.5622	11.9125	11.8272	-0.0403567	0.841577	10.8366	11.0426	12.9369	-0.10475	0.534721	9.85904	10.3897	11.9391	-0.218124	0.148501	10.4029	11.726	12.5453	-0.1103	0.521851	9.9354
1367756_at	8.68993	8.79513	8.63067	8.59021	8.68954	9.02357	-0.0149985	0.99973	8.80788	9.02321	9.01295	0.0145884	0.934529	9.31012	9.10427	9.28992	0.060114	0.0753974	9.30651	9.40653	9.48459	0.0856066	0.00845036	9.48261	9.45814	9.26673	0.0860777	0.008694	9.07363	9.02313	8.97545	0.0268748	0.470642	9.06221	8.89603	9.20713	0.031703	0.376725	8.97453	9.05084	8.58012	0.00140556	0.97877	9.39103	9.02981	8.75605	0.0318636	0.383672	8.8442
1367757_at	13.3575	13.5105	13.4026	13.3127	13.3433	13.5149	0.00105589	0.99973	13.3175	13.3833	13.3853	-0.00196423	0.985244	13.4103	13.2934	13.3799	-0.00205905	0.907617	13.3069	13.308	13.4834	-0.00155002	0.924859	13.3128	13.4571	13.5742	0.0072483	0.601287	13.5306	13.5178	13.5475	0.0162724	0.179743	13.4812	13.502	13.5305	0.013347	0.2849	13.3974	13.4843	13.5365	0.00992798	0.453712	13.4827	13.3818	13.4193	0.00513454	0.736071	13.4845
1367758_at	2.81934	5.08586	4.92791	0.946238	2.28465	4.09569			3.98884	5.26899	5.46161			2.37212	2.25643	1.04947			1.61128	3.28791	2.54184			0.490175	0.226147	4.16622			2.31527	1.75868	2.39526			1.92214	2.48439	2.03163			0.558634	4.13879	5.32243			1.97079	4.99829	1.34733			4.55138
1367759_at	12.0186	11.7729	11.821	12.0039	12.0559	11.719	-0.000550748	0.99973	11.8866	11.8567	11.9423	-0.00420857	0.982086	11.1875	11.345	11.4641	-0.0742288	0.000424684	11.0737	10.9026	11.224	-0.108455	3.39201e-06	11.4559	11.4412	11.0877	-0.0748201	0.000272218	12.0817	12.1039	11.9099	0.0122375	0.594467	11.8184	12.0451	11.8378	-0.0036232	0.891738	12.2633	12.1294	12.1051	0.0282392	0.156077	12.289	12.0251	12.1463	0.0267244	0.185612	12.3248
1367760_at	10.821	10.5364	10.6297	10.8649	10.8824	10.7463	0.016468	0.992014	10.9542	10.9022	10.4866	0.00951918	0.969407	11.2041	11.2629	10.7622	0.0484924	0.142824	11.585	11.56	10.7442	0.0762892	0.0141204	11.2295	11.2497	10.8004	0.050727	0.110152	10.7409	11.0689	10.9805	0.0294914	0.398879	10.8882	11.0942	10.8524	0.0314945	0.358244	11.3237	11.2134	10.836	0.0547687	0.0873602	11.1356	11.0648	10.8168	0.0394407	0.240427	11.1054
1367761_at	9.58623	9.81817	9.79581	9.81286	9.61677	10.0362	0.00875552	0.99973	10.0278	9.8622	9.78293	0.0190008	0.880881	10.3134	10.2493	10.1576	0.0690938	0.0322106	10.2915	10.0848	9.66705	0.0364871	0.263827	10.0047	10.0255	10.161	0.0440249	0.172137	9.87156	9.83198	10.1321	0.0268404	0.45056	9.92761	10.1129	9.43858	0.00901336	0.830078	10.1206	10.0261	9.59043	0.0218015	0.556002	9.95942	10.1249	9.61581	0.0200684	0.599039	9.88069
1367762_at	3.69252	5.74909	5.41057	4.15778	5.68544	4.69956	-0.00176402	0.9999	5.72481	6.1636	2.45098	-0.122181	0.985983	6.00325	5.09305	0.518327	-0.938231	0.25785	4.80376	2.3496	4.52428	-0.375544	0.683635	4.82412	5.72772	2.82712	-0.171113	0.87096	5.30962	5.21805	5.1829	0.121659	0.912517	1.80654	5.10384	4.18142	-0.510698	0.565201	5.28836	4.86155	4.96599	0.0651401	0.955501	5.15313	3.62601	1.6127	-0.629196	0.475183	5.12361
1367763_at	11.3031	11.3688	11.3474	11.2244	11.1426	11.4914	-0.00627675	0.99973	11.2213	11.102	11.358	-0.0137771	0.868402	10.6938	10.7524	11.262	-0.056409	0.0114813	10.5293	10.5437	11.0111	-0.0841184	0.000257368	10.8842	10.9931	10.975	-0.0496863	0.0211656	10.8972	10.9103	10.8907	-0.056457	0.00942399	10.7966	10.8855	11.071	-0.0541156	0.0125281	10.9662	10.8138	10.7748	-0.062839	0.00450418	10.9047	10.9467	10.8601	-0.0558743	0.0115361	10.6753
1367764_at	11.3775	11.1783	11.1312	11.2862	11.181	11.2335	-0.000761143	0.99973	11.2091	11.2958	11.3109	0.0041584	0.983607	11.1778	11.087	11.2228	-0.00992252	0.716735	11.0147	11.3032	11.6888	0.0118652	0.625159	11.196	11.1913	11.348	0.000703462	0.983571	11.6695	11.7026	11.5755	0.0516484	0.0122756	11.8126	12.1042	12.0836	0.0943932	3.93082e-05	12.6902	12.2925	12.2017	0.140957	1.2832e-07	12.4757	12.3281	12.1732	0.133022	3.12861e-07	12.3357
1367765_at	11.1549	11.2352	11.3257	11.4243	11.2628	11.0984	-0.00429926	0.99973	11.6648	11.3312	11.3644	0.020018	0.728464	11.1875	11.0042	10.9468	-0.0321574	0.14796	11.0921	10.8763	10.8067	-0.0480929	0.020854	10.8895	11.121	10.6746	-0.0521701	0.0131736	11.1277	11.1969	11.495	-0.00288228	0.926766	11.1844	11.1947	11.2496	-0.0109095	0.671282	11.451	11.0357	11.1114	-0.0124078	0.630036	11.2149	11.2469	11.1593	-0.0112416	0.671732	11.1127
1367766_at	12.3154	12.3763	12.3781	12.2617	12.5419	12.4314	0.00516102	0.99973	12.4952	12.4513	12.4675	0.0121409	0.780622	12.7331	12.5754	12.537	0.0286534	0.0510678	12.8418	12.8191	12.6112	0.0448066	0.00202333	12.9826	13.0623	12.8402	0.0677488	3.02933e-05	12.6969	12.6669	12.7862	0.0402362	0.0053934	12.7177	12.6781	12.6378	0.0358322	0.0122778	12.6749	12.6504	12.6044	0.0318882	0.0270214	12.5559	12.3995	12.1377	-0.000423186	0.983833	12.3837
1367767_at	8.62513	8.34696	8.25188	8.42922	8.2315	8.14058	-0.0173127	0.982229	8.22174	7.95958	8.14405	-0.0452464	0.432675	8.82388	8.91116	8.73725	0.0768611	0.0133804	9.36628	9.2233	8.68971	0.119481	0.000213255	9.04556	8.91292	8.6335	0.0831434	0.00623625	8.57521	8.63121	8.40131	0.0289089	0.387159	8.58726	8.57028	8.31237	0.0210587	0.547764	8.56879	8.4941	8.22178	0.01046	0.796244	8.41052	8.55045	8.54618	0.0232843	0.511553	8.54934
1367768_at	10.064	10.0496	9.88414	10.0208	10.0363	9.69081	-0.00991618	0.99973	9.89589	9.7913	9.82635	-0.0211583	0.72294	10.2293	10.0309	10.0454	0.017005	0.520538	9.97565	10.0404	9.77542	-0.00771497	0.784438	10.1921	10.362	10.2813	0.0420388	0.0560117	10.2024	10.3328	10.454	0.0491749	0.0259044	10.5506	10.3956	10.2767	0.0599966	0.00689774	9.93713	10.0474	10.4379	0.0222898	0.356393	9.95421	10.1671	10.041	0.0101713	0.721389	9.94464
1367769_at	10.9641	10.9915	11.0718	11.158	11.1407	11.145	0.0140043	0.834754	11.0294	11.0101	10.9796	-0.00442673	0.96076	11.2568	11.1294	11.0353	0.0130033	0.387067	11.4943	11.4565	11.2686	0.047035	0.000623524	11.3108	11.4405	11.2993	0.0399292	0.00301023	11.3742	11.5018	11.4126	0.0499891	0.000352739	11.3849	11.4182	11.2637	0.0406146	0.00260143	11.4521	11.2645	11.2698	0.0371876	0.00578049	11.3165	11.1918	11.0966	0.0208983	0.126831	11.1937
1367770_at	12.378	12.6226	12.7969	12.5472	12.6133	12.7229	-0.00509348	0.99973	12.5789	12.6362	12.6183	-0.00697583	0.927001	12.8262	12.669	12.6335	0.00420739	0.844582	12.7681	12.6897	12.6384	0.00299515	0.882365	12.4509	12.5072	12.415	-0.0246409	0.0991417	12.4149	12.3484	12.4727	-0.0299517	0.0441486	12.0069	12.2225	12.0327	-0.0682206	3.78694e-05	11.9111	11.8477	11.8859	-0.0929504	5.09936e-07	11.7487	11.8365	11.9112	-0.0989849	1.8852e-07	11.7311
1367771_at	12.2384	13.0399	13.2418	13.132	13.3707	13.3523	0.0695661	0.59712	13.2937	13.2247	13.4573	0.0739331	0.345912	13.1951	13.2224	12.7184	0.0431141	0.390307	12.6758	12.5224	13.2312	0.0166551	0.765121	12.3691	12.1929	11.1498	-0.0902503	0.0398475	11.1593	11.2574	11.112	-0.179775	0.000153503	11.0311	11.1111	11.0689	-0.193491	6.60664e-05	10.5471	10.6486	10.9159	-0.242208	3.62361e-06	10.6701	10.928	11.6936	-0.191081	8.55021e-05	10.7517
1367772_at	10.352	9.9561	10.1771	10.1235	10.2456	9.9398	-0.00981378	0.995642	10.3444	10.0915	10.0984	0.000891155	0.995446	10.2191	10.1949	9.99164	-0.00518044	0.857358	10.355	10.4792	10.1989	0.0242796	0.231857	10.6179	10.3649	10.4757	0.0439378	0.0252446	10.4645	10.6304	10.588	0.0542245	0.00643765	10.7018	10.8024	10.4429	0.0660932	0.00119865	10.897	10.813	10.7369	0.0886045	5.32305e-05	10.6174	10.5378	10.5342	0.0545473	0.00700291	10.5686
1367773_at	11.5804	11.5796	11.7838	11.6082	11.4859	11.7302	-0.0148698	0.982229	11.6392	11.9049	11.7571	0.00474193	0.984786	11.1292	11.1388	11.4665	-0.0608275	0.0218254	10.8059	11.0279	10.9587	-0.101595	0.000226841	10.6562	10.7903	10.9012	-0.121314	3.36972e-05	10.9699	10.654	10.5292	-0.130169	1.12246e-05	10.7	11.1109	10.6439	-0.116744	4.65195e-05	11.3572	11.0482	10.793	-0.0841163	0.00168157	11.1629	11.0242	10.8077	-0.0928028	0.00069373	11.0781
1367774_at	12.3273	12.2082	12.0939	12.0777	12.2043	12.1974	0.0165403	0.99973	12.1267	11.8266	12.4007	0.0113251	0.982086	11.075	11.4169	11.6903	-0.0776265	0.150408	11.4918	11.1954	12.2927	-0.0451229	0.417027	11.2436	10.9323	11.086	-0.116743	0.0219684	10.7912	10.7536	10.1294	-0.187822	0.000480552	10.0965	9.85827	10.8332	-0.229318	5.16594e-05	10.1255	9.9283	10.8636	-0.223191	7.62403e-05	10.4412	10.4476	11.3275	-0.163796	0.00208662	10.5284
1367775_at	8.49754	9.29132	9.12951	8.95339	8.75812	9.11576	-0.013295	0.99973	8.70367	8.85556	9.04514	-0.0253177	0.864331	8.02202	8.03649	8.42472	-0.145381	0.000636478	8.00568	8.28054	8.86148	-0.107669	0.00598129	8.45907	8.61851	8.71855	-0.0697589	0.0760077	8.98539	9.16534	9.0943	0.00914339	0.868737	9.1505	8.89777	9.04647	0.00111596	0.984791	8.86392	8.95345	8.99782	-0.01378	0.793231	8.61377	8.71241	8.91075	-0.0453464	0.287074	8.73136
1367776_at	7.74268	8.43501	6.91033	8.89886	8.35575	8.11862	0.114649	0.671536	7.96173	8.80448	7.6814	0.0596706	0.821219	8.38876	7.65693	7.45509	0.0032577	0.978763	7.63742	8.04992	7.31558	-0.0268815	0.791893	10.4582	10.5312	9.67445	0.387892	2.12103e-05	11.2521	11.3514	11.1244	0.526301	2.22078e-07	10.5708	10.5864	10.401	0.430378	4.23589e-06	9.16133	9.70796	9.41596	0.272052	0.0010522	8.68502	8.53836	7.86286	0.0979552	0.250234	7.8443
1367777_at	11.536	11.6128	11.2825	11.1298	11.0572	11.7228	-0.0152898	0.99973	11.1126	11.1841	11.7872	-0.00791364	0.982086	10.4361	10.5286	11.421	-0.0823348	0.0229844	10.2688	10.4288	10.9549	-0.114731	0.00146114	11.6094	11.5735	11.5107	0.0181662	0.674218	11.4155	11.4308	11.4947	0.0034303	0.94865	11.3729	11.459	11.6615	0.00974685	0.836832	11.7948	11.6236	11.5693	0.030301	0.447158	11.5886	11.5901	11.5287	0.0187403	0.672782	11.5336
1367778_at	7.90847	8.32856	8.45554	8.44621	8.59003	8.23514	0.0249944	0.935979	8.34314	8.22048	8.39268	0.00705628	0.982447	9.00622	9.03007	8.85928	0.115024	0.00117658	9.44304	9.06252	8.69749	0.130662	0.000223271	8.99355	8.91007	8.68524	0.098372	0.00346641	8.73078	9.04516	8.88512	0.10229	0.00255103	9.32193	9.23334	8.79721	0.138917	0.000115387	9.18661	9.24884	9.20126	0.154287	3.41968e-05	9.48576	9.22878	9.26764	0.17211	8.31873e-06	9.43444
1367779_at	9.76868	9.58298	9.79307	9.77885	9.62996	9.91859	0.00426208	0.99973	10.0231	9.7193	9.73229	0.0114477	0.969686	9.70218	9.76008	9.86615	0.00438185	0.941101	9.21699	9.88119	10.3671	0.00946088	0.850261	9.44704	9.51344	9.93537	-0.0173796	0.714336	9.7964	9.95111	9.89986	0.0199911	0.67113	9.5727	10.1137	10.008	0.0219016	0.629217	10.0948	10.0022	10.2578	0.0539673	0.170937	10.141	9.69081	9.54804	0.00646988	0.909495	9.62658
1367780_at	7.86253	8.45336	7.21013	9.2287	8.70605	8.50412	0.148411	0.223328	9.0625	9.307	8.56864	0.175405	0.0488684	8.87421	8.04606	7.76539	0.0479611	0.528333	8.59542	8.49034	8.38929	0.095621	0.132027	9.92549	10.0957	9.15888	0.290301	4.32768e-05	10.5594	10.7514	10.8252	0.430717	1.43026e-07	10.3682	10.3332	9.95043	0.362328	1.92066e-06	9.29463	9.37129	9.43383	0.237138	0.000417064	8.91009	8.96733	8.36149	0.137601	0.0324003	8.38206
1367781_at	4.46496	2.50866	2.87825	3.46893	3.10944	5.5203			4.52735	4.04873	1.40805			2.6655	2.17451	2.49367			3.57479	2.44985	4.46474			0.0782842	0	1.5843			1.06849	5.12164	1.0582			2.3095	3.55629	1.3906			4.14286	0	0			2.27637	1.84688	0			1.23992
1367782_at	7.31158	1.7326	1.04943	3.8459	1.16334	0.225514	-1.2439	0.760346	1.44052	1.13616	1.03748	-0.993582	0.709792	1.61819	4.06898	4.08739	0.335216	0.81242	2.71832	2.92052	10.8459	0.894477	0.412835	2.35053	1.3099	6.8539	0.218262	0.876565	7.2137	1.31611	2.02332	0.173054	0.905511	4.41587	3.06248	5.85331	0.854023	0.44919	4.77403	5.4148	5.36755	1.12393	0.30085	6.37128	6.63635	7.37241	1.51318	0.148498	6.8033
1367783_at	12.2323	12.3163	12.3472	12.2584	12.4941	12.4047	0.0098691	0.933797	12.4807	12.4457	12.418	0.0171574	0.528785	12.1443	12.1133	11.988	-0.0259503	0.0511391	12.0039	12.1474	11.9744	-0.0307352	0.0162412	12.0461	11.9528	11.9046	-0.0396242	0.00270036	11.6681	11.6385	11.787	-0.0725436	2.62423e-06	11.7056	11.8319	11.8628	-0.0599929	3.46056e-05	12.0477	11.7574	11.7522	-0.0536815	0.000139835	11.8277	11.7309	11.7247	-0.0647588	1.38279e-05	11.8195
1367784_a_at	12.6096	12.2285	12.0624	12.0438	12.2014	12.0554	-0.0173346	0.916285	12.2316	12.1726	12.0375	-0.0117433	0.900341	12.3316	12.2659	12.3087	0.00656063	0.826812	12.2316	12.3497	12.4911	0.0129949	0.597467	12.1561	12.2685	12.6089	0.01136	0.658621	13.2899	13.013	12.9558	0.0956258	4.43198e-05	12.7669	12.9512	13.2984	0.0865776	0.000148244	13.3044	13.2654	13.3717	0.12058	2.05488e-06	13.2552	13.4354	13.3346	0.123587	1.45279e-06	13.4386
1367785_at	7.25588	7.5473	7.2672	7.42372	7.82976	7.20083	0.0374041	0.99973	7.58465	7.0452	7.64519	0.0257384	0.984786	7.36854	7.08859	7.39479	-0.00122477	0.994867	7.11727	6.55704	6.54319	-0.114233	0.467128	7.31817	7.49552	7.71511	0.042712	0.823	8.21791	6.58053	7.25473	0.00627877	0.97847	6.90591	6.77123	8.69264	0.0233276	0.907864	6.07871	5.99804	7.15606	-0.18988	0.203195	5.63289	6.40331	7.50971	-0.17187	0.262516	5.67922
1367786_at	10.4171	10.2171	9.87644	10.146	10.1771	9.61481	-0.00513385	0.99973	9.67032	10.2931	10.407	0.0152935	0.967227	10.1803	10.9115	10.566	0.0753623	0.142716	11.2646	10.7945	10.4899	0.115372	0.0167989	11.2162	10.9916	10.8315	0.137413	0.00530695	10.9093	11.118	11.0677	0.139943	0.00472739	11.2933	10.639	11.1095	0.137212	0.00536842	9.94985	10.75	11.1061	0.0811553	0.104026	10.6931	10.9618	11.0457	0.12256	0.0139496	10.6665
1367787_at	7.93139	7.94849	7.40857	7.93632	7.67825	7.94466	0.0413746	0.890522	8.41599	7.56364	7.73203	0.0493175	0.65103	7.23593	6.99675	7.14756	-0.0985977	0.0332132	7.3027	7.32229	7.36653	-0.0577997	0.211211	7.6797	7.67072	7.61059	0.00443702	0.946221	7.71164	7.44634	7.69352	-0.0026322	0.970951	7.60093	7.60033	7.73307	0.00272353	0.967314	7.21619	7.39473	7.636	-0.0415186	0.409244	7.41736	7.51632	7.06988	-0.0574969	0.231741	7.2774
1367788_at	8.78336	8.83034	8.82981	8.95898	8.99318	8.64319	-0.000429823	0.99973	8.87703	8.65816	8.9074	-0.0086257	0.96076	8.85863	8.62289	8.81396	-0.0166578	0.595908	9.03419	9.04376	8.99886	0.0256801	0.340079	9.14929	9.1931	8.8157	0.0297558	0.26593	9.04828	9.21989	9.35439	0.0543389	0.0324933	9.45906	9.22286	9.02936	0.0588382	0.0202327	9.24706	9.27131	8.88787	0.0428623	0.0978148	9.3013	9.45681	9.26983	0.0754367	0.00394177	9.20377
1367789_at	10.8499	10.9403	11.1064	11.4229	11.1387	11.144	0.0264627	0.833134	10.9124	11.0536	11.2147	0.00382715	0.98701	10.4522	10.5066	11.0619	-0.0478917	0.0609131	10.2529	10.4588	10.7477	-0.0732066	0.00339684	10.5086	10.5524	10.5691	-0.0651331	0.00885279	10.54	10.4439	10.4037	-0.0762544	0.00264808	10.2044	10.36	10.0504	-0.112309	4.6264e-05	10.3209	10.3255	10.0423	-0.108836	7.18481e-05	10.306	10.5111	10.308	-0.0884092	0.000759562	10.3322
1367790_at	10.5097	10.6359	10.661	10.4879	10.4196	10.5096	-0.0158359	0.76765	10.5705	10.5105	10.4271	-0.0116756	0.756179	10.5615	10.5516	10.6043	-0.00210934	0.915899	11.0087	10.9965	10.7799	0.0455929	0.000712293	11.0425	11.1022	11.0597	0.0639909	1.90652e-05	10.8652	10.9658	11.0861	0.0514109	0.00021508	10.966	10.9461	10.84	0.0441873	0.00103514	10.8608	10.8612	10.8967	0.038317	0.00395072	10.8399	10.8522	10.9165	0.0378656	0.00459664	10.791
1367791_at	11.5218	11.4216	11.4066	11.4055	11.4944	11.5853	0.00548996	0.99973	11.4836	11.3736	11.655	0.00657458	0.978538	11.0974	11.1691	11.4282	-0.0280543	0.327186	10.6953	11.0102	11.0073	-0.070737	0.0058902	11.3098	11.3465	11.436	-0.0110287	0.735742	11.8236	11.7309	11.4585	0.0273044	0.328016	11.2738	11.5414	11.691	0.00623586	0.857769	12.121	11.9501	11.818	0.0630089	0.0154282	12.0673	11.7824	11.6689	0.0479713	0.068528	12.0351
1367792_at	3.85596	5.45864	5.10202	5.4611	3.62657	4.44712	0.115811	0.99973	4.40218	5.14843	4.34743	0.169759	0.968468	5.20418	4.37278	3.27482	0.0354674	0.966688	5.07853	4.34025	4.5264	0.175772	0.805345	4.75548	4.51307	4.13894	0.119908	0.876254	2.70629	0.813557	1.44415	-1.48146	0.00764515	4.95292	3.91921	3.64479	0.01048	0.989997	4.9273	5.47923	1.33099	-0.315324	0.641669	1.29258	4.44504	2.30084	-0.796208	0.167615	4.53972
1367793_at	11.7261	11.5215	11.8212	11.6113	11.8198	11.6142	-0.000858086	0.99973	11.7058	11.4198	11.4194	-0.021648	0.590531	11.4722	11.2946	11.4601	-0.0349309	0.0595571	11.3089	11.2949	11.4648	-0.0416179	0.019271	11.3	11.3629	11.2563	-0.0479355	0.00802074	11.1127	11.1869	11.2576	-0.0634263	0.000738544	10.6153	10.9257	11.0024	-0.107834	1.04508e-06	11.0139	10.7227	10.7152	-0.111844	5.88956e-07	10.7694	10.7661	10.8692	-0.113834	4.52529e-07	10.6629
1367794_at	10.8761	10.8957	11.4519	11.3408	11.2484	10.7597	-0.00249086	0.99973	11.2998	11.3329	10.8854	0.00495107	0.989211	11.5175	11.3195	11.1647	0.0257418	0.618546	11.4481	12.5471	11.3053	0.0783662	0.0545479	11.622	11.5983	11.9368	0.0739448	0.0732816	12.8269	12.7719	12.5683	0.192525	3.00126e-05	12.7879	12.8	12.8202	0.20166	1.71433e-05	14.0807	13.5554	13.2027	0.289689	8.59593e-08	13.7977	13.6603	13.056	0.278259	1.57478e-07	13.6547
1367795_at	10.8981	10.8067	11.0405	11.2105	11.1323	11.6334	0.0554495	0.52093	12.8885	12.7259	11.6726	0.188486	2.39316e-05	12.022	11.9915	11.7178	0.128287	0.000304876	11.9416	12.0899	11.667	0.126903	0.000216699	11.5818	11.6884	12.1157	0.114095	0.000695913	10.9355	10.668	10.5672	-0.0232042	0.534334	10.6888	10.8262	10.5975	-0.0257221	0.479606	10.5981	10.5856	10.4592	-0.0469472	0.158267	10.5976	10.691	10.4334	-0.0433915	0.200652	10.6073
1367796_at	9.57978	9.33717	9.17237	9.31452	9.01389	9.04087	-0.0300989	0.828059	9.12579	8.65849	9.06942	-0.0577716	0.184898	9.29542	9.12247	9.34698	-0.00931478	0.811317	9.31343	9.42525	9.12544	-0.00421693	0.913096	9.49749	9.56932	9.33544	0.0234306	0.452331	9.17088	9.17319	9.52922	-0.00384932	0.925966	9.41616	9.38183	9.6803	0.0272238	0.37196	9.35512	9.21166	9.53959	0.00825175	0.829101	9.37973	9.42057	9.69551	0.0280958	0.363075	9.37634
1367797_at	6.45146	6.76787	6.54518	6.34818	6.33874	6.16376	-0.0533455	0.904481	6.38905	6.07003	5.95082	-0.0879973	0.46408	6.74456	6.6356	6.41667	0.0171299	0.845905	5.91882	6.8584	6.77707	-0.003514	0.96896	6.22696	6.89758	6.67129	0.016066	0.846443	6.59688	6.43776	7.05522	0.0375495	0.609023	6.01176	6.80284	6.48537	-0.0210909	0.791366	6.65574	6.74161	6.68123	0.0378061	0.607882	6.7635	6.88576	6.72483	0.0588321	0.38892	6.66982
1367798_at	10.5373	10.4269	10.4317	10.5059	10.6824	10.385	0.0023072	0.99973	10.5212	10.5913	10.4573	0.00222203	0.989211	10.8232	10.6177	10.5451	0.0210549	0.219778	10.9157	11.0354	10.949	0.0617801	0.000263998	11.228	11.1284	11.0341	0.0831022	9.71045e-06	10.7188	10.9794	10.9138	0.0490279	0.00261662	10.5128	10.6473	10.6531	0.0133003	0.458134	10.3855	10.4127	10.5978	-0.00577539	0.785951	10.4193	10.5179	10.4721	-0.00511972	0.81648	10.2833
1367799_at	5.81819	5.74248	5.82078	6.05323	5.28894	5.76704	-0.0698495	0.994572	5.17472	6.07728	5.40916	-0.109252	0.805865	6.11601	4.90717	6.29087	-0.0591077	0.753215	5.81224	5.22067	7.69099	0.0428115	0.810263	5.77387	6.03764	5.89395	-0.0184357	0.924772	5.84337	5.43786	5.80264	-0.0705061	0.683663	5.92937	4.89984	5.5437	-0.135535	0.370406	5.84607	4.93187	4.90128	-0.198436	0.167065	5.77565	5.706	5.18093	-0.107464	0.507375	6.01302
1367800_at	11.3491	11.1068	11.3649	11.3236	11.5653	11.425	0.0172901	0.913601	11.5862	11.7385	11.4407	0.0361245	0.322617	11.5333	11.9072	11.6983	0.0514979	0.016186	11.5887	11.6968	11.8438	0.0511674	0.0130389	12.2755	12.1199	11.8562	0.0964507	3.96602e-05	12.8377	12.5507	12.3016	0.152516	4.60538e-08	12.7661	12.9029	12.8332	0.183479	2.24859e-09	13.3118	13.0364	12.9823	0.214112	1.4702e-10	13.0797	12.7683	12.7726	0.187832	1.31359e-09	12.8862
1367801_at	10.5396	10.3373	10.2732	10.4497	10.5363	10.6879	0.0260422	0.833687	10.4176	10.2259	10.5006	0.00168107	0.993476	10.8626	10.6422	10.8037	0.0546665	0.029586	10.7808	10.8442	10.7505	0.057701	0.0170523	10.8707	10.8574	10.6805	0.0591386	0.0154114	10.1857	10.1612	10.2524	-0.0237051	0.381166	10.1384	10.2892	10.2893	-0.01819	0.5174	10.041	10.0496	10.5205	-0.0234796	0.386549	9.96464	10.4411	10.3753	-0.0154559	0.604448	9.94064
1367802_at	10.8576	11.5834	12.1984	12.0321	12.3741	12.5985	0.0999727	0.104714	12.9158	12.8736	12.8896	0.164073	0.000533108	12.3936	12.4094	12.0095	0.0925563	0.0117314	12.1016	12.0654	11.718	0.0557496	0.118434	12.0563	11.5614	11.6334	0.0299445	0.453054	10.9761	11.2132	11.3429	-0.0420661	0.266852	11.4698	11.4321	11.0018	-0.0262888	0.520705	10.7053	10.7872	10.7611	-0.0980225	0.00687519	10.2963	10.5253	10.6821	-0.132117	0.000505072	10.4835
1367803_at	8.95891	8.9164	8.74734	8.80319	8.72726	8.79145	-0.00939268	0.99973	8.99999	8.79715	8.80934	0.00605358	0.970444	9.58816	9.68298	9.247	0.105952	1.36528e-05	9.55587	9.47289	9.40988	0.102178	1.33619e-05	9.52568	9.48331	9.40661	0.101018	1.59197e-05	9.58337	9.29468	9.35838	0.0917877	4.23745e-05	9.14733	9.19142	9.16612	0.054039	0.00780085	9.03358	9.13664	9.14643	0.0441122	0.0304724	8.94435	9.07788	9.25237	0.0417737	0.0423118	9.03224
1367804_at	3.97593	5.5663	5.52906	5.26821	4.89797	4.91981	-0.04613	0.99973	5.19518	4.84311	5.23055	-0.0288066	0.984786	5.9246	5.4484	6.03563	0.159856	0.397076	5.27084	5.66652	4.03533	-0.0711013	0.729847	5.92055	5.46328	4.88968	0.0595836	0.783644	4.83483	5.48878	6.43701	0.0966183	0.630982	5.70755	5.05752	4.89345	0.00522272	0.983113	5.93919	5.54114	5.17453	0.0951294	0.639156	4.33059	5.03468	4.06432	-0.219004	0.211635	4.8908
1367805_at	9.51483	9.64731	9.62673	9.803	9.55424	9.59318	-0.00119438	0.99973	9.37559	9.17664	9.2447	-0.0598184	0.0220043	9.3355	9.16475	9.08441	-0.070914	0.000642318	9.06106	9.25793	9.23234	-0.0726301	0.000330703	9.12625	9.22039	9.18396	-0.0736636	0.000310478	9.07753	9.05282	9.18032	-0.0852486	5.49366e-05	9.03892	9.33208	9.33931	-0.0644308	0.00115535	9.49866	9.42474	9.28816	-0.0384623	0.0472037	9.31545	9.50855	9.31705	-0.0420774	0.0309216	9.41422
1367806_at	6.95783	7.15059	7.27138	7.30376	7.34758	7.29741	0.0381332	0.980945	7.25898	6.86575	7.2833	0.00162752	0.997278	7.43712	7.35873	6.95512	0.0244605	0.783347	7.61739	7.06889	7.59569	0.059023	0.396153	7.57368	6.31464	7.14417	-0.0274777	0.737157	7.21543	7.33739	7.49337	0.0443572	0.557942	7.12452	7.78202	7.74721	0.0825736	0.220542	6.93511	7.65718	7.04431	0.0160993	0.858021	7.73941	7.41833	6.94365	0.0467064	0.541327	7.39604
1367807_at	11.5178	11.631	11.5371	11.565	11.5413	11.7295	0.00284674	0.99973	11.6137	11.4544	11.4985	-0.00833251	0.949746	10.9652	10.5822	11.4047	-0.0779919	0.000582314	10.9355	10.8691	11.0596	-0.0812113	0.000251489	11.2475	11.3958	11.3517	-0.03239	0.125368	12.1081	11.856	12.007	0.0490939	0.0186575	12.044	12.1821	12.1798	0.0664608	0.00189786	12.384	12.1558	12.1861	0.0790588	0.000375089	12.135	12.0276	12.141	0.0624099	0.00372902	12.2821
1367808_at	11.7307	11.7447	11.8524	11.7765	11.8069	11.8027	-0.00472142	0.99973	11.7856	11.8636	11.736	-0.00477042	0.952564	11.7945	11.7469	11.7564	-0.00832919	0.581707	11.6914	11.8371	11.9111	-0.00258871	0.876759	11.715	11.8499	11.857	-0.0032839	0.844346	11.9032	11.9465	11.882	0.00929465	0.512415	11.6175	11.6314	11.739	-0.021062	0.089307	11.7185	11.6108	11.6283	-0.0223075	0.0740694	11.6087	11.579	11.5554	-0.0311838	0.0129167	11.529
1367809_at	4.82334	4.11766	0.873876	5.2925	2.43789	5.09749	0.4405	0.992014	4.39971	4.08979	4.32791	0.521746	0.874246	5.33338	4.24332	0.878522	-0.134826	0.917124	5.1243	1.33023	4.2814	0.0497479	0.968208	4.33253	2.02339	4.42814	0.186938	0.873072	1.63915	3.10083	4.73089	-0.0433872	0.974662	4.88726	5.18767	4.2955	0.683022	0.473592	1.13934	1.87742	5.08	-0.425364	0.688267	3.61653	4.21116	3.66445	0.361516	0.743301	4.62789
1367810_at	9.0836	9.30476	9.59702	9.72201	9.60964	9.19058	0.00936427	0.99973	9.56841	9.23299	9.09728	-0.0224297	0.889776	9.74412	9.0336	9.15902	-0.0209252	0.672942	9.33403	9.40939	9.12225	-0.0239365	0.590595	8.85187	8.98415	8.83388	-0.0871293	0.0223665	8.72626	8.99521	9.02644	-0.0830414	0.030469	8.7716	8.98355	8.42933	-0.114086	0.00335743	8.85317	8.53706	8.55449	-0.127061	0.00142719	8.77277	8.70718	8.41882	-0.129649	0.00125146	8.5629
1367811_at	10.9407	11.1513	11.0246	11.1091	11.1643	11.3402	0.0126424	0.99973	11.2512	11.3243	11.2949	0.023673	0.894384	10.5675	10.6556	10.7457	-0.0597147	0.174374	10.0073	9.56885	10.437	-0.15166	0.00047464	10.1142	9.82476	10.2896	-0.140696	0.00107991	10.6073	10.1848	9.83289	-0.122326	0.00371702	9.5293	10.045	9.96206	-0.174237	0.000110857	9.40772	9.44028	9.289	-0.243911	1.3003e-06	9.11609	9.28756	8.58116	-0.305015	4.00099e-08	8.38901
1367812_at	2.86624	5.54186	4.79151	4.69032	5.53407	5.44637	0.215228	0.99973	1.88473	5.61816	2.59983	-0.571588	0.661668	5.66698	5.26611	2.24635	-0.143579	0.852362	4.59788	5.36012	2.18772	-0.248325	0.702359	5.12911	5.68379	4.9507	0.225186	0.73851	5.63279	4.25794	3.3483	-0.0567354	0.942779	4.21963	2.48535	4.27979	-0.336512	0.590223	4.23009	6.21708	5.4428	0.221211	0.748967	5.29375	2.50526	5.14056	-0.135487	0.857631	6.07096
1367813_at	8.73266	9.2251	9.34519	8.82502	9.04742	8.86589	-0.0266728	0.99973	8.67504	8.61815	8.51547	-0.0776857	0.597423	7.55763	7.5233	8.56992	-0.20627	0.00269272	7.92248	8.1409	8.43515	-0.153279	0.0175654	8.83072	9.07687	8.62387	-0.0381094	0.627477	8.62885	7.97086	8.07551	-0.143311	0.0286122	8.07959	7.85937	9.08133	-0.125264	0.0559192	7.78718	7.7414	8.20756	-0.198914	0.00306281	7.54564	8.11822	8.20486	-0.191368	0.00446052	8.07989
1367814_at	8.47793	8.81046	8.44431	8.74474	8.73456	8.70336	0.0488278	0.834907	8.31493	8.60638	8.28285	-0.00633375	0.989211	8.56113	8.13896	8.50649	-0.00634282	0.929256	8.22908	7.93059	8.54592	-0.035615	0.488	9.72707	9.38385	9.09484	0.155664	0.00114962	10.272	10.524	10.9757	0.327416	7.61684e-08	11.0123	10.9727	10.5731	0.362992	1.41667e-08	9.47733	10.0248	9.62534	0.202193	7.27662e-05	9.23648	9.31894	10.0466	0.175304	0.000392995	9.5028
1367815_at	8.95816	8.99336	8.475	8.25093	8.50979	8.93817	-0.0329225	0.945872	8.61862	8.20906	8.79548	-0.0369966	0.797049	9.01722	8.69102	9.32719	0.040408	0.445891	9.46127	9.26582	9.08728	0.0817911	0.07031	9.13721	9.36191	9.2243	0.0771896	0.0921254	8.76307	8.56661	8.5865	-0.0200653	0.731844	9.06679	8.69711	8.92415	0.0221386	0.693251	7.98037	8.97081	8.82463	-0.0297327	0.584316	8.91323	8.74406	9.00544	0.0208742	0.723574	8.8178
1367816_at	10.5474	10.8602	10.2504	11.1514	11.0504	11.1688	0.0799989	0.540005	11.3463	11.1414	10.897	0.0804211	0.333768	12.1663	12.4065	11.6435	0.197568	0.000186394	12.8384	12.6419	11.3886	0.221818	3.24254e-05	12.0325	11.5445	11.2177	0.139703	0.00356323	10.9593	11.2773	11.2664	0.0855971	0.0726734	11.4445	11.373	10.611	0.0816671	0.0864455	10.0024	10.4696	10.5595	-0.0252402	0.6666	10.4053	10.3122	10.4251	-0.0196938	0.751211	9.78344
1367817_at	10.0584	9.90812	10.3107	10.0851	10.0821	9.99054	-0.0100529	0.99973	10.0589	10.1212	9.79476	-0.01896	0.807899	10.0192	10.3893	10.3503	0.0182383	0.531221	10.5153	10.3544	10.1441	0.0301861	0.224407	10.3754	10.709	10.2939	0.0469853	0.0513279	10.6703	10.8667	10.7703	0.08925	0.000454083	10.5323	10.6127	10.3019	0.0502347	0.0376211	10.5427	10.5266	10.2895	0.0462146	0.0595867	10.3436	10.3891	10.0954	0.0215644	0.433756	10.2628
1367818_at	8.62658	8.79194	8.37389	8.48161	8.38161	8.5091	-0.0228663	0.882516	8.53146	8.18584	8.83787	-0.013182	0.906129	8.34547	8.40115	8.51835	-0.0290048	0.273503	8.51748	8.62225	8.67314	0.00195885	0.956047	8.81013	8.75461	8.76503	0.0305991	0.224963	8.63943	8.7681	8.72353	0.0196483	0.476871	8.8356	8.6476	8.9509	0.0361637	0.144648	8.85744	8.81493	8.78927	0.0378041	0.12884	9.00037	8.96558	8.80328	0.0544177	0.0273412	8.8606
1367819_at	11.2532	11.2166	11.1295	11.1088	11.1572	11.1471	-0.00570283	0.99973	11.2199	11.1372	11.0744	-0.00492868	0.976527	11.5202	11.2581	11.2785	0.0217476	0.275306	11.6301	11.6579	11.8052	0.0650468	0.000601093	12.0005	12.0427	11.7273	0.0925533	1.33497e-05	11.4683	11.5864	11.5259	0.0438389	0.0161673	11.6476	11.6058	11.3429	0.044404	0.014737	11.7158	11.602	11.1749	0.0398761	0.0300533	11.6966	11.5899	11.459	0.0506578	0.00669223	11.6255
1367820_at	9.09939	9.36505	9.8993	9.72679	9.63059	9.40054	-0.000374322	0.999898	9.61398	9.67715	9.27333	-0.0102168	0.984786	9.41146	9.5827	9.21938	-0.0279778	0.690814	9.82854	9.88298	9.57719	0.0260236	0.690695	10.1907	10.0474	9.76444	0.0606718	0.287716	9.56126	10.0737	9.93165	0.0394325	0.526777	9.80001	9.95628	9.27531	0.0127767	0.860535	9.95077	9.68025	9.07352	-0.00398032	0.962095	9.67755	9.77283	8.68422	-0.0338798	0.604998	9.55496
1367821_a_at	5.84639	6.33225	5.93202	6.28182	5.28425	5.30846	-0.125406	0.959896	5.63755	5.67141	5.75308	-0.10476	0.898635	5.79387	4.9488	5.35714	-0.191442	0.363818	5.2795	5.39321	5.86323	-0.151384	0.462634	5.62088	2.69726	4.92489	-0.538337	0.00442327	6.27242	6.92625	6.7263	0.117839	0.598855	6.08634	6.0044	5.32442	-0.0777239	0.743188	6.65931	6.09343	6.29357	0.0530375	0.837485	6.3727	5.98944	6.19748	0.0162046	0.955716	6.30103
1367822_at	2.7965	5.2049	5.52146	4.35756	3.23095	4.07529	-0.1957	0.99973	5.51492	3.87821	4.39863	0.0421013	0.993476	2.26093	4.58195	4.40435	-0.30589	0.727508	5.16445	4.19143	2.27751	-0.268656	0.743382	1.83196	2.95822	5.02691	-0.553899	0.450125	1.51768	5.19713	5.01945	-0.374122	0.640111	2.5129	2.52042	4.30114	-0.553915	0.451025	0.776057	2.13929	4.065	-1.22495	0.0655637	3.80636	4.88847	2.97531	-0.212882	0.813863	4.31612
1367823_at	9.09801	8.97838	9.28791	9.20508	9.36526	9.02791	0.00698924	0.99973	9.22646	8.94869	8.41893	-0.0473615	0.770322	8.73123	8.50484	8.28698	-0.105953	0.0583473	7.93764	8.00728	8.16413	-0.18795	0.000830213	8.40015	8.78114	7.53638	-0.154826	0.00484549	8.16046	8.53968	8.65216	-0.11576	0.0336607	8.77158	8.93807	8.65454	-0.0589727	0.313255	9.16416	9.19892	8.66736	-0.0233715	0.740268	9.18643	9.19763	8.75126	-0.0176391	0.814207	9.43445
1367824_at	12.5227	12.3919	12.6248	12.3817	12.4198	12.326	-0.0222609	0.78576	12.4093	12.6011	12.3322	-0.0139747	0.822191	12.1768	12.1111	12.176	-0.0482752	0.0124409	11.8963	12.0712	11.8908	-0.0724668	0.00027214	11.5104	11.7271	11.9749	-0.0988441	8.48686e-06	11.7207	11.7765	11.5754	-0.104434	2.86733e-06	11.4008	11.6016	11.4137	-0.1317	8.81461e-08	11.8358	11.4581	11.3789	-0.12115	3.21288e-07	11.3538	11.3104	11.1306	-0.157987	4.03776e-09	11.2139
1367825_at	8.85381	8.39469	8.63039	8.87301	8.41486	8.73541	0.0170431	0.994286	8.9768	9.03702	8.69492	0.0547043	0.363519	9.74987	9.99128	9.50461	0.185524	6.47003e-06	9.97887	9.40609	9.47904	0.166367	1.60542e-05	9.75556	9.74514	9.49832	0.17349	1.01306e-05	9.38311	9.31237	9.70067	0.143064	8.68566e-05	9.4031	9.20584	9.44156	0.125534	0.000381756	9.40587	9.31344	9.35573	0.126872	0.000366622	9.2831	9.48189	9.51355	0.137219	0.000161655	9.60079
1367826_at	11.4064	11.4587	11.4475	11.5693	11.4413	11.4501	0.00494206	0.99973	11.6966	11.5636	11.5017	0.0174865	0.736371	12.1304	12.2814	11.6072	0.0683532	0.000722697	11.9765	11.7655	11.6129	0.0418106	0.0234258	11.6186	11.5004	11.6539	0.0179547	0.378966	11.4815	11.5934	11.5568	0.0120908	0.58688	11.5344	11.4149	11.5128	0.00500934	0.842248	11.1928	11.3316	11.439	-0.0160653	0.447137	11.2331	11.336	11.4848	-0.0122258	0.588951	11.3054
1367827_at	12.7112	12.6576	12.8253	12.5639	12.6055	12.5993	-0.0205142	0.696669	12.6739	12.7725	12.6479	-0.00813848	0.902828	12.6307	12.3448	12.5065	-0.0315663	0.0371441	12.3098	12.6261	12.5236	-0.0324476	0.0257961	12.135	12.3421	12.4305	-0.0538584	0.000532386	12.2843	12.1891	12.225	-0.0619889	0.000108875	12.1679	12.393	12.287	-0.0561602	0.000335255	12.5883	12.3138	12.3172	-0.0417245	0.00554996	12.3411	12.3339	12.3578	-0.0489018	0.00151954	12.4576
1367828_at	8.36153	8.82704	8.31377	8.74388	8.38947	8.77603	0.0167402	0.997593	8.82419	8.54275	8.93886	0.0386847	0.633407	8.60115	8.19336	8.65824	-0.00904827	0.856447	8.87518	8.9118	8.75246	0.0516599	0.134009	8.66681	8.71672	8.89339	0.0372723	0.309278	9.1767	8.99651	9.18316	0.0953761	0.00591057	9.00872	9.07037	9.14525	0.0884348	0.010161	9.22733	9.07791	8.64454	0.0732872	0.0343205	9.4229	8.94519	8.91692	0.0912091	0.00934435	9.13381
1367829_at	11.2451	11.229	11.1478	10.9418	10.972	11.3148	-0.017132	0.959896	10.9496	10.9302	11.226	-0.0224128	0.765976	10.5564	10.3648	10.9878	-0.0758586	0.0043031	10.1006	10.2701	10.6092	-0.118356	3.60643e-05	10.2352	10.3926	10.3521	-0.118086	3.88484e-05	10.3628	10.3141	10.3348	-0.11658	3.86042e-05	10.1164	10.0182	10.5391	-0.132735	7.24543e-06	10.4418	10.2908	10.3214	-0.114636	5.17256e-05	10.1616	10.4436	10.3865	-0.117606	3.85579e-05	10.2281
1367830_a_at	6.93135	7.01607	8.16466	7.53498	7.92752	7.7641	0.0591062	0.958436	7.68461	8.26854	6.79629	0.0247921	0.973214	7.74726	8.32957	8.48397	0.138898	0.124813	8.80715	8.42415	7.91274	0.17247	0.0435155	8.11452	8.28527	7.87723	0.122923	0.165193	7.7071	8.36933	8.3577	0.131477	0.138731	8.20265	8.15857	8.03794	0.130419	0.14047	8.35306	8.35348	7.12946	0.0928338	0.322624	8.40361	8.03674	7.66319	0.111863	0.223735	8.25381
1367831_at	7.7401	8.72316	8.63377	8.42982	8.67803	8.95395	0.04484	0.883669	8.94153	9.13649	8.6272	0.0800602	0.346207	9.38071	9.37236	9.1605	0.14422	0.0038918	9.61097	9.73802	9.05991	0.168977	0.000663538	9.40907	9.18855	9.02182	0.128811	0.00731416	9.19708	9.33869	9.46649	0.148783	0.00236296	9.71073	9.62306	8.92283	0.1609	0.00114572	9.64483	9.72475	9.35421	0.185386	0.000294542	9.37206	9.26217	9.03195	0.131293	0.00735852	9.40741
1367832_at	10.8433	10.9491	10.5859	10.853	10.8823	10.8964	0.011515	0.96403	10.7837	10.759	10.8398	0.000451603	0.997278	11.0716	11.1394	11.0852	0.0405926	0.0236647	11.0467	11.2089	11.1408	0.0449093	0.00959113	11.3258	11.2793	11.3504	0.0688811	0.000239218	11.6206	11.7182	11.7147	0.114792	2.54662e-07	11.7335	11.7625	11.8963	0.128651	4.15192e-08	11.3558	11.7754	11.8817	0.112855	3.22428e-07	11.8357	11.5715	11.7015	0.117008	1.79342e-07	11.721
1367833_at	10.8782	10.6775	10.8927	10.6057	10.6413	10.5711	-0.026932	0.47496	10.7094	10.7295	10.5972	-0.0171029	0.626744	11.0948	10.9252	10.8796	0.0212461	0.184513	11.2765	11.3621	11.152	0.0598002	0.000203363	11.2719	11.3449	11.1739	0.0598226	0.00021786	10.7464	10.8008	10.8194	-0.00227668	0.917738	10.8688	10.7907	10.7352	-0.00104126	0.962946	10.7823	10.8201	10.6241	-0.00857887	0.642232	10.7961	10.6798	10.4537	-0.0220113	0.160778	10.6632
1367834_at	9.36507	9.75805	9.68591	9.7093	9.76502	9.70043	0.0136434	0.987215	9.8995	9.88837	9.62528	0.0252691	0.696363	11.2396	10.8928	10.613	0.17982	1.91123e-07	10.9264	11.1613	10.6781	0.180889	1.24406e-07	10.7377	10.8128	10.6487	0.155927	9.88053e-07	9.93124	9.8548	10.2078	0.0534312	0.0324777	10.0372	9.94366	9.87323	0.0468272	0.0613436	10.1227	10.0331	9.94466	0.058673	0.0198233	9.74451	9.77833	9.4447	0.00319122	0.934056	9.62031
1367835_at	7.46718	7.47696	7.88096	7.63668	7.4591	7.55974	-0.0281752	0.99973	7.49948	7.84594	7.70998	-0.00311496	0.99525	7.63167	7.24979	7.10071	-0.0723024	0.319839	6.86564	6.5462	7.38607	-0.153317	0.0177489	6.90491	7.11833	6.68318	-0.15837	0.0152685	7.594	6.71445	7.46698	-0.0873853	0.200673	7.05389	6.78533	6.57207	-0.179207	0.00659535	7.61307	7.52771	6.68932	-0.0840863	0.223406	7.20025	7.15796	6.61653	-0.14038	0.0351994	7.53255
1367836_at	7.25124	7.5489	7.65247	8.24916	7.64003	7.5021	0.0328803	0.992014	7.81017	7.84575	7.55129	0.0225037	0.958597	7.88755	7.41421	7.68274	0.00833792	0.932002	8.1982	8.03174	7.88404	0.0778257	0.229939	8.7226	8.34207	7.80272	0.120888	0.0544472	7.99817	8.25529	8.26229	0.101683	0.113441	8.26514	7.91103	7.73085	0.0650183	0.341847	7.77988	8.0424	7.11139	0.00367556	0.971255	7.7054	7.50808	6.98263	-0.042798	0.572287	7.74742
1367837_at	10.9687	11.0486	11.0689	10.9453	10.9796	10.9708	-0.01036	0.904481	10.8752	10.9088	10.8961	-0.0198505	0.346111	11.2729	11.1961	11.1333	0.0202819	0.0996456	11.4957	11.5143	11.3811	0.0537579	4.73118e-05	11.6184	11.5783	11.475	0.0654793	4.70275e-06	11.2443	11.3721	11.1669	0.028009	0.0181438	11.3353	11.2244	11.3592	0.0338076	0.00473599	11.412	11.2817	11.3808	0.040418	0.00109205	11.2995	11.1117	11.2149	0.021284	0.0796399	11.1282
1367838_at	8.32355	7.66926	8.31872	8.47163	8.36924	7.65124	-0.00835885	0.99973	8.32204	8.18262	7.91706	-0.0113476	0.98609	8.45492	8.57495	7.91061	0.018401	0.860196	8.42055	8.41282	8.36748	0.0342637	0.693822	9.25434	9.10427	9.0269	0.154132	0.0300789	8.58581	8.64639	7.84128	0.0255449	0.787843	7.77328	8.0968	8.05375	-0.0409906	0.631393	9.07977	8.86252	8.45495	0.100553	0.176351	8.93011	8.54838	8.00273	0.0487711	0.569765	8.74542
1367839_at	11.0338	10.8724	11.4409	11.1921	11.0347	11.178	-0.0108741	0.99973	11.1226	11.2881	11.0534	-0.00834385	0.982086	10.3857	10.0742	10.5825	-0.116959	0.00309732	9.67343	9.68433	10.1456	-0.190379	1.37011e-05	9.69035	9.92437	10.1326	-0.178383	3.09094e-05	8.06932	7.4905	7.80495	-0.527234	8.57514e-13	7.63651	7.97413	7.54407	-0.540005	4.43926e-13	7.3504	7.37249	7.6235	-0.591057	9.62092e-14	7.36723	7.18729	7.48426	-0.611057	5.57881e-14	7.71013
1367840_at	9.72504	10.0182	10.0896	10.1304	10.1745	10.1513	0.0276385	0.93476	9.85503	9.7756	10.2368	-0.000817401	0.997278	10.579	10.0829	10.1833	0.0456403	0.248843	10.4344	10.3204	10.2542	0.0535509	0.144016	10.5306	10.1343	9.83268	0.0290282	0.481572	10.1905	10.5599	10.4897	0.0641325	0.0817669	10.0884	10.655	9.9644	0.038893	0.321637	10.2763	9.86187	10.2874	0.0259056	0.544221	10.5341	10.1729	9.89416	0.0340136	0.407694	10.0532
1367841_a_at	2.55089	3.97118	4.157	3.59422	0	0.796395			4.5323	3.77239	0.51842			5.57802	3.94979	3.99589			2.90041	3.75557	0.216008			0.719594	3.27206	3.42089			4.41283	0.264359	3.8761			3.95504	4.20529	1.58			3.17969	3.68304	2.23811			3.30205	3.99341	3.81959			2.72244
1367842_at	9.0019	8.99675	9.07415	9.31084	9.15914	8.97442	0.011939	0.998494	9.11461	9.14405	9.20276	0.0129849	0.910364	8.4358	8.5563	8.59598	-0.0889841	0.000840741	8.40245	8.43785	8.59687	-0.0975432	0.000220122	8.16729	8.53757	8.55532	-0.107874	7.8598e-05	8.90947	8.59237	8.68634	-0.0556609	0.0245026	8.74534	8.87059	8.61687	-0.0531396	0.031361	9.22577	9.10216	9.07457	0.00986095	0.761145	9.26243	9.27624	8.93173	0.0132476	0.66963	9.31213
1367843_at	9.64127	9.5996	9.77717	9.84417	9.69326	9.85253	0.0232286	0.873262	9.72956	9.49968	9.88137	0.00930183	0.952293	8.9805	9.14354	9.52726	-0.0651501	0.00836071	9.05562	9.22854	9.48952	-0.0586033	0.0130881	9.77183	9.72472	9.39525	-0.00161416	0.964259	9.47624	9.52985	9.53905	-0.0188153	0.491962	9.4974	9.42363	9.38263	-0.0310842	0.212157	9.32384	9.25328	9.4236	-0.0466312	0.0538974	9.21341	9.26146	9.2601	-0.0603521	0.0132544	8.90556
1367844_at	11.5773	11.6579	11.7821	11.7438	11.7921	11.5913	0.00521537	0.99973	11.652	11.588	11.4699	-0.0120219	0.891781	11.7281	11.6983	11.5655	-0.000346368	0.990656	12.1138	11.8712	11.6098	0.0241147	0.263827	12.1718	11.7948	11.6421	0.0246447	0.259435	11.9	12.1457	12.1227	0.0473355	0.0228504	12.1206	11.9918	11.9439	0.0428857	0.0388244	12.38	12.315	12.039	0.0696781	0.00128363	12.3836	12.292	11.9929	0.067071	0.00192816	12.2225
1367845_at	7.35203	7.8105	7.47182	7.47754	7.26959	6.85593	-0.0567783	0.99973	7.83093	7.24691	7.06442	-0.0216677	0.996018	8.04097	7.78282	7.3452	0.0441133	0.956328	7.11307	8.96579	7.59773	0.0694492	0.92435	9.05311	6.6141	10.0928	0.175696	0.798804	8.22744	10.0923	9.21579	0.289202	0.650816	9.02085	8.56529	4.53821	-0.0860786	0.907006	6.26313	5.37923	5.50802	-0.392102	0.516549	6.82773	4.55798	1.12809	-1.19281	0.0245147	2.37415
1367846_at	13.4792	13.1521	13.4771	13.3868	13.3583	13.1233	-0.0167326	0.903764	13.3034	13.5953	13.1838	-0.00906571	0.924968	13.634	13.5282	13.3143	0.00509814	0.853196	13.8376	13.8308	13.5168	0.0301184	0.112498	13.8217	13.8829	13.6182	0.0349681	0.0650929	13.954	13.9011	13.929	0.0510349	0.00750373	13.7165	13.8909	13.6862	0.0339723	0.0749553	14.2551	13.8713	13.9045	0.0594215	0.00238438	14.035	13.9788	13.7816	0.0513775	0.00818	13.9905
1367847_at	12.3169	12.0267	11.6869	12.2754	12.3462	12.0059	0.0389866	0.882865	12.7251	11.9066	12.0674	0.0413103	0.705611	11.5022	11.6929	12.2827	-0.00748068	0.905454	10.9649	10.8821	11.9594	-0.0778738	0.0575499	11.7809	11.6847	11.5378	-0.0263952	0.589829	11.4207	11.494	11.3409	-0.0575193	0.181296	11.4922	11.0417	12.056	-0.0444172	0.320145	11.8148	12.0105	11.938	0.00461264	0.940982	12.139	12.1266	12.2239	0.0336368	0.484614	12.4145
1367848_at	10.382	10.2668	10.2197	10.3886	10.2987	10.2497	-0.00196867	0.99973	10.2703	10.3844	10.2562	-0.00318416	0.982086	9.81154	9.92608	9.97743	-0.0601194	0.00024026	9.93696	9.90577	9.89909	-0.0587868	0.000194778	10.0396	10.1273	9.99649	-0.0385003	0.00904738	10.2085	10.4913	10.2748	-0.000288141	0.990534	10.4213	10.5013	10.282	0.010428	0.541011	10.7037	10.6992	10.577	0.0458667	0.00251133	10.7892	10.5591	10.6908	0.0484986	0.00160943	10.7534
1367849_at	7.59938	7.36768	7.79492	7.93878	8.02725	7.38359	0.0182173	0.99973	8.02496	7.88832	7.66905	0.0332553	0.91407	9.63289	9.96506	9.33829	0.32817	2.11084e-05	11.4393	11.2384	9.87492	0.495523	6.07304e-08	10.1194	9.69123	8.88326	0.31444	2.3137e-05	8.64896	9.15905	9.50354	0.244232	0.000368371	9.70436	9.67444	8.88659	0.293649	4.5825e-05	8.80009	8.98109	8.90719	0.211961	0.00163423	9.01041	8.96846	8.98311	0.226724	0.000912437	8.89555
1367850_at	11.3021	9.69631	9.40493	10.8839	10.7173	10.0578	0.116997	0.678692	11.0039	11.3051	9.91275	0.14096	0.327672	12.8597	12.9868	12.0155	0.375108	6.98956e-05	13.5234	13.4795	12.3294	0.429618	8.89522e-06	13.0681	13.1284	12.1829	0.394711	2.57121e-05	11.5334	11.9423	12.731	0.310257	0.000356247	11.8575	11.9045	12.307	0.305774	0.000424269	11.4978	11.5165	12.0599	0.265271	0.00181497	11.3505	10.9949	11.9719	0.233259	0.00569624	11.2159
1367851_at	8.84036	8.39267	9.11623	9.08391	8.71769	8.75202	0.00568832	0.999898	8.96895	8.85146	8.84346	0.0118855	0.997278	10.6562	9.04344	8.79566	0.102492	0.855686	8.34952	7.65851	8.76588	-0.0963846	0.850529	8.36402	8.19916	8.22265	-0.0935108	0.860092	4.53795	5.52694	5.76812	-0.747729	0.0544029	3.07805	1.36094	5.46017	-1.63475	0.000104639	4.70048	2.26275	4.191	-1.31388	0.0011438	4.31231	3.10539	4.03368	-1.22149	0.002366	4.84477
1367852_s_at	6.99726	7.54043	6.54666	7.75923	7.67883	7.3443	0.116626	0.313238	8.3132	7.793	7.70804	0.180134	0.0154911	7.60097	7.85312	7.282	0.113413	0.0450411	7.0537	7.45597	7.16419	0.0446782	0.461801	7.40974	7.50258	7.02121	0.0616607	0.292352	6.98306	7.53593	7.40398	0.0607995	0.305817	8.20872	7.52584	7.44427	0.140531	0.0109623	7.34995	7.63161	7.51766	0.0988193	0.0778939	7.70779	7.54737	7.6244	0.123123	0.028271	8.13781
1367853_at	12.9125	12.5219	12.8967	12.8046	12.8246	12.3792	-0.017861	0.898041	12.9459	12.6376	12.9038	0.000311862	0.997949	12.4128	12.4356	12.5098	-0.0425772	0.0370265	12.104	12.1856	12.5507	-0.0628799	0.0018874	11.9588	11.9123	11.9889	-0.10162	1.25123e-05	11.1854	11.1144	10.8904	-0.213325	9.33726e-11	11.1997	11.277	11.1386	-0.19489	3.82675e-10	11.1503	11.3032	11.2083	-0.192898	3.97071e-10	11.1066	11.1787	11.3246	-0.195153	3.05876e-10	11.108
1367854_at	12.7077	12.8993	12.8677	12.7618	12.7348	13.1701	-0.0010903	0.99973	12.8227	13.0751	12.9606	0.00616912	0.967782	12.4337	12.4916	12.7326	-0.0391339	0.0560301	11.995	12.2545	12.3014	-0.0821936	0.000136571	11.9781	12.0991	12.4671	-0.0825763	0.00013944	11.7792	11.5595	11.4949	-0.15161	2.48886e-08	11.671	11.6729	11.8554	-0.136502	1.29868e-07	11.7567	11.8095	11.84	-0.128013	3.45611e-07	11.6354	11.6731	11.5408	-0.150898	2.45642e-08	11.6518
1367855_at	9.70589	9.13037	8.69913	9.05265	9.17149	8.98258	-0.00411849	0.99973	8.94022	8.94299	8.86103	-0.0288131	0.892095	8.03175	7.96251	8.41312	-0.161134	0.00224861	8.07536	8.0321	8.55338	-0.146394	0.00358235	9.10848	8.75286	8.9003	-0.0280542	0.643036	9.33808	9.49728	9.60878	0.0600036	0.257461	9.84308	9.73957	9.67016	0.100508	0.0443359	8.70942	9.57362	9.8171	0.0406519	0.47663	9.58509	10.1999	9.92931	0.122662	0.0160554	9.50729
1367856_at	11.0333	10.7737	10.9938	11.1682	11.0378	10.968	0.0128098	0.999674	11.0855	11.1658	10.9725	0.0149802	0.898635	11.5432	11.3829	11.1994	0.0535409	0.0514779	12.1767	11.8475	11.2388	0.100158	0.000376373	11.8028	11.7132	11.3329	0.083691	0.00222885	11.4255	11.5664	11.5883	0.0727173	0.00700469	11.3453	11.6013	11.2036	0.0545449	0.0413595	11.2064	11.4402	11.0968	0.0372921	0.181162	11.2473	11.0757	11.005	0.019476	0.539252	11.1881
1367857_at	12.0666	11.7917	11.88	11.8001	12.094	11.8721	-0.00634382	0.99973	12.0814	12.0387	11.8404	0.00149587	0.991281	11.5827	11.5428	11.519	-0.0522388	0.00215307	11.5851	11.6365	11.5984	-0.0449459	0.00529172	11.59	11.4459	11.4918	-0.057125	0.000713416	12.1004	12.1601	11.8971	0.00937379	0.632673	11.997	12.1118	12.2073	0.0157121	0.373542	12.5599	12.589	12.7843	0.0785562	1.87524e-05	12.4581	12.4943	12.6958	0.0676701	0.000125831	12.3662
1367858_at	6.23919	6.9006	6.5551	5.986	6.14948	6.33433	-0.0993161	0.99973	6.01383	5.59604	6.50252	-0.129835	0.895894	3.82723	4.94591	6.05883	-0.440541	0.0614861	2.76882	6.10302	6.09795	-0.492026	0.0293016	6.25262	5.58259	5.3051	-0.210141	0.40441	8.93376	9.48342	8.89529	0.46484	0.0429563	8.55354	8.72956	8.12941	0.360794	0.121337	8.53407	8.1585	7.74838	0.304078	0.205362	7.66178	7.53118	7.97942	0.227881	0.370641	7.70996
1367859_at	9.86029	10.1659	9.93573	10.0628	10.0221	9.93005	0.0167234	0.99973	10.0794	9.91894	9.78139	0.00528737	0.991281	7.98911	8.13547	9.15385	-0.233688	0.000202753	8.34832	8.47979	8.84319	-0.209207	0.000405132	9.57191	9.77278	9.86568	-0.0225696	0.754511	9.99125	10.1642	10.4703	0.0455359	0.478557	10.3585	10.0537	10.6768	0.0670382	0.260984	9.16805	10.0253	10.3599	-0.00752604	0.927328	9.92687	10.5371	10.7742	0.0735171	0.218684	10.305
1367860_a_at	10.9901	12.1434	12.2506	11.4744	11.8855	12.0293	-0.0103934	0.99973	11.6485	12.0589	12.1136	0.00716862	0.984786	11.8537	11.539	11.8993	-0.0142112	0.792756	11.5848	11.8686	12.0081	-0.0073226	0.890571	12.1433	11.9158	12.0367	0.0183729	0.703715	12.6276	12.8128	13.2252	0.117364	0.00304145	12.838	13.1444	12.7928	0.121613	0.00221867	12.3199	12.6322	12.5273	0.0726049	0.0654053	12.2385	12.6101	12.7457	0.0768862	0.05227	12.2357
1367861_at	9.1676	9.15209	9.19073	9.40458	9.10847	9.29406	0.00508969	0.99973	9.00188	8.93141	8.93578	-0.0443016	0.153148	8.49855	8.72579	8.74319	-0.0936502	5.98586e-05	8.72056	8.77504	8.71789	-0.0799361	0.000213923	8.82986	9.05683	9.12109	-0.0370035	0.0671033	9.80263	9.88553	9.88673	0.0941225	3.09883e-05	10.2702	10.168	9.92597	0.131982	2.71863e-07	10.088	10.1327	10.0449	0.127429	4.65629e-07	10.351	10.1059	10.0697	0.139721	1.09176e-07	10.1555
1367862_at	7.59455	7.1927	6.68605	7.59964	7.67485	6.43879	-0.00736851	0.99973	7.02385	7.28303	6.26677	-0.0834805	0.978067	4.888	5.87362	6.36278	-0.353937	0.316874	3.74185	2.84154	10.5696	-0.587562	0.0629786	6.30106	6.71791	6.68004	-0.143833	0.719756	6.9239	5.80276	6.67142	-0.169549	0.66793	6.36679	6.45551	7.09051	-0.129326	0.750294	5.66305	6.28848	6.56398	-0.235367	0.526836	5.51907	6.71508	6.71576	-0.205194	0.595783	6.57578
1367863_at	8.87358	8.97632	8.93438	8.57757	8.88929	8.73717	-0.018371	0.907066	8.64995	8.91815	8.69229	-0.0152483	0.837782	8.64566	8.54241	8.72634	-0.0343067	0.126849	8.74705	8.77589	8.88495	-0.00707044	0.798116	9.08319	9.1494	9.0741	0.041238	0.0542153	9.32456	9.06913	9.0577	0.048743	0.0233509	8.84927	8.93737	8.82676	0.00412503	0.889683	9.02606	8.96633	8.75359	0.0111909	0.676391	8.93981	9.00907	8.81311	0.012119	0.650275	9.098
1367864_at	10.7328	10.6021	10.9947	11.1791	11.139	10.7561	0.0122091	0.99973	11.1278	10.874	10.8268	0.00156274	0.996544	10.2672	10.2882	10.2815	-0.0886241	0.0376216	9.72588	9.77924	11.044	-0.104668	0.0110057	9.46133	9.626	9.85232	-0.180434	8.26224e-05	8.83791	8.74754	8.71865	-0.31802	2.30964e-08	8.55791	8.58192	8.8123	-0.337556	8.44092e-09	8.40923	8.44524	8.62148	-0.364233	2.26287e-09	8.46865	8.47974	8.88287	-0.344523	5.21245e-09	8.59955
1367865_at	10.6229	10.3333	10.2593	10.1318	10.1014	10.2127	-0.0270667	0.759464	9.89936	9.9584	10.2229	-0.0446001	0.194548	9.65832	9.76366	10.0759	-0.0729178	0.00161594	9.97342	9.78967	10.216	-0.0495569	0.0212386	10.0919	9.98132	10.2129	-0.0347019	0.115362	10.2124	10.3669	10.3883	-0.00257646	0.936873	10.396	10.3593	10.3423	0.00350196	0.909925	10.2834	10.3815	10.2961	-0.00285455	0.928589	10.4549	10.5263	10.6965	0.030109	0.188935	10.3943
1367866_at	10.1787	10.2081	10.272	10.3204	10.2411	10.1109	0.00823784	0.99973	10.0878	10.1196	9.93932	-0.016695	0.808265	9.94549	9.87732	9.91409	-0.0364026	0.100487	9.45763	9.32705	9.39012	-0.114269	6.5316e-06	9.43494	9.49815	9.52388	-0.0998798	3.44415e-05	9.84573	9.73491	9.7582	-0.0558564	0.00907194	9.74289	9.98484	10.2121	-0.0268517	0.229411	10.5456	10.6119	10.1379	0.0370056	0.0882756	10.395	10.3134	10.2843	0.0232627	0.318699	9.99971
1367867_at	8.4732	8.64147	8.19647	7.89309	8.13369	8.23689	-0.059309	0.389148	8.07809	7.95479	8.36013	-0.0517213	0.327672	8.95964	8.60395	8.41111	0.0387361	0.233989	8.79776	9.02853	8.82326	0.0761369	0.010727	8.49646	8.59956	8.48297	0.0170553	0.63927	8.44361	8.76575	8.66226	0.0333178	0.304158	8.35906	8.61973	8.36102	0.00337842	0.937984	8.686	8.52806	8.36947	0.0171729	0.642354	8.49574	8.47686	8.45517	0.00852489	0.840208	8.33399
1367868_at	7.54634	8.19173	8.42849	8.37807	8.41576	8.37372	0.0424662	0.965516	8.43273	8.45064	8.40991	0.0496565	0.817606	8.82852	8.44098	8.45258	0.0735969	0.308497	8.62026	8.74235	8.37122	0.0743359	0.274713	8.21608	8.26635	8.63969	0.0394996	0.611714	8.20021	8.01706	8.031	-0.0112896	0.904869	8.27665	8.10826	7.06877	-0.0627609	0.38142	8.5357	8.32294	7.59288	-0.000977885	0.992613	8.15475	8.03289	7.59144	-0.0400832	0.616556	8.07056
1367869_at	11.4728	11.2904	11.4565	11.3861	11.4205	11.3306	-0.0044581	0.99973	11.3335	11.3086	11.2328	-0.0155883	0.572297	11.1747	11.0513	11.0689	-0.0405151	0.00227306	10.8871	11.0951	11.0499	-0.0519747	0.000135488	10.9187	10.9957	10.9342	-0.0599707	2.8369e-05	11.1873	11.2427	11.072	-0.0315785	0.0122679	11.1774	11.2488	11.1654	-0.0277048	0.027332	11.0059	11.185	11.2145	-0.0357586	0.00533209	11.1431	11.2192	11.2351	-0.0274553	0.0320698	11.26
1367870_at	11.4595	11.7986	11.6414	11.5195	11.5721	11.8464	0.00507915	0.99973	11.5623	11.6311	11.7847	0.00679465	0.947192	12.0505	11.8446	11.9055	0.0403349	0.0179524	11.9	12.0933	11.9881	0.0476121	0.00419696	11.9685	12.2164	12.0618	0.0581913	0.000784012	12.1778	12.0916	12.1478	0.0650021	0.00024139	12.2515	12.2765	12.0592	0.0716846	7.88211e-05	12.2139	12.2202	12.0528	0.0677389	0.000165999	12.1166	12.1374	11.8807	0.0537072	0.00187372	12.1246
1367871_at	6.67861	7.48659	7.49979	5.89253	7.22553	7.53554	0.00408544	0.99973	6.52068	5.65977	7.47842	-0.0683162	0.973014	3.86708	3.69785	7.18703	-0.543373	0.0245957	5.63433	5.78841	6.36904	-0.204986	0.424427	5.3661	5.73919	5.26927	-0.323708	0.18136	6.30198	9.53802	7.54726	0.170667	0.532644	5.70056	5.17425	5.62353	-0.313172	0.201511	4.5732	4.34353	4.09131	-0.65627	0.00621403	5.08048	5.92053	7.53958	-0.162757	0.563755	4.89346
1367872_at	9.44561	9.21523	9.04926	9.15282	8.94027	9.06528	-0.012276	0.998914	8.85023	8.98118	8.9862	-0.0304614	0.593499	9.71743	9.67797	9.6284	0.08362	0.00192285	9.76584	9.56177	9.63335	0.0804483	0.00191165	9.8833	9.69116	9.75415	0.0986541	0.00029042	9.82189	9.64228	9.74503	0.0927762	0.000523569	9.48695	9.59823	9.74145	0.073711	0.00427096	9.07861	9.5505	9.64384	0.0453135	0.080673	9.4835	9.37359	9.64291	0.0572585	0.0274438	9.67932
1367873_at	12.2381	12.0845	12.0856	12.1296	12.1466	12.0234	-0.00647279	0.987777	12.1905	12.1671	12.0987	-0.000246144	0.997386	12.0667	11.9691	11.956	-0.0187506	0.133415	12.0193	11.9345	11.9481	-0.0223571	0.0577464	12.0089	12.0929	11.8936	-0.0186319	0.122695	11.8444	11.9728	11.9962	-0.0259327	0.0297638	11.7848	11.9451	11.837	-0.0358946	0.0030519	11.8467	11.7339	11.6858	-0.048139	0.000187029	11.8162	11.6657	11.8321	-0.046201	0.000312631	11.981
1367874_at	10.4017	10.4553	10.2776	10.512	10.5118	10.2654	0.0102172	0.994361	10.5652	10.3373	10.4584	0.0135541	0.85146	10.377	10.8064	10.6525	0.0350909	0.0923908	10.8232	11.0485	10.593	0.0633024	0.00193117	10.6464	10.7929	10.7757	0.0523492	0.00923915	10.9605	10.8365	10.7307	0.0662581	0.00139234	10.9118	11.1157	11.0848	0.0919671	3.98909e-05	11.0897	11.1646	11.0284	0.0993981	1.51711e-05	11.0747	10.9257	11.2127	0.0963167	2.38427e-05	11.1075
1367875_at	9.69626	9.95345	10.008	9.82581	9.9413	10.1125	0.0150443	0.94866	9.9513	9.95114	9.95871	0.0142526	0.850976	10.3185	10.292	10.227	0.0606642	0.0055618	10.6684	10.5627	10.1954	0.0876935	0.000122824	10.2903	10.3766	10.1268	0.0585444	0.00577846	9.97339	10.1807	10.288	0.0419281	0.0472039	10.209	10.2529	10.1253	0.0488919	0.0200042	10.326	10.1781	10.1384	0.0514716	0.015531	10.2475	10.1605	10.1395	0.0470256	0.0282608	10.2203
1367876_at	8.10938	8.34906	8.1379	8.23597	8.20545	7.92146	-0.0135172	0.983002	8.07463	8.03148	7.95961	-0.0310259	0.53955	8.33824	8.21679	8.47752	0.0257074	0.333857	8.72105	8.8649	8.98808	0.111927	3.2703e-05	8.56207	8.66358	8.70267	0.0765142	0.00180747	8.65919	8.61663	8.53772	0.0701233	0.00382895	8.50065	8.83003	8.47505	0.0694585	0.00404307	8.64143	8.73353	8.52548	0.0749259	0.00232839	8.8834	8.8279	8.56951	0.0958525	0.000209104	8.6527
1367877_at	9.33452	9.25155	9.3812	9.08033	8.82079	9.47084	-0.0282133	0.858361	9.02089	9.03679	9.31427	-0.0277544	0.708618	10.1769	10.2994	9.76089	0.115644	0.000218306	9.79205	9.98537	9.5297	0.0706912	0.0110057	9.61984	9.61617	9.56097	0.045616	0.107294	8.66783	8.70696	8.86805	-0.088443	0.00211299	8.67798	8.59081	8.68959	-0.104115	0.000438349	8.62139	8.68386	8.51815	-0.111663	0.000222199	8.58175	8.657	8.65783	-0.107547	0.000354278	8.67157
1367878_at	9.95293	10.1656	9.92359	10.3096	10.2257	10.1395	0.0291622	0.709921	10.1974	10.378	10.2929	0.038233	0.2961	10.2358	9.82256	9.87861	-0.00617098	0.841761	9.93556	9.89872	10.0392	-0.00901777	0.735126	10.0541	10.0551	9.75022	-0.00982187	0.714051	9.85114	9.78411	9.93041	-0.0239632	0.297178	10.1654	9.85075	10.1762	0.00616264	0.829194	9.76947	10.0138	10.1655	-0.0055572	0.851624	9.80534	10.0099	9.87665	-0.017842	0.471066	9.98204
1367879_at	8.41307	8.46519	8.12793	8.33213	8.45497	8.08246	-0.00951804	0.99973	8.17308	7.2156	7.54222	-0.128282	0.0921412	8.47397	8.31283	8.2857	0.00238903	0.976169	8.39296	8.35114	8.44955	0.00939796	0.895339	8.91395	8.57428	8.79754	0.0704489	0.186583	8.31605	8.35928	9.05604	0.0387746	0.517488	8.50427	8.6235	8.47061	0.0323647	0.596798	7.66272	8.70227	8.50782	-0.0112654	0.878905	8.69975	8.15896	8.63915	0.0261383	0.691478	8.02323
1367880_at	12.4887	12.4232	12.5617	12.3822	12.4265	12.2902	-0.00753381	0.99973	12.3353	12.2885	12.3856	-0.0110142	0.902605	11.9387	11.955	12.2157	-0.0465985	0.022997	11.3349	11.4457	12.0097	-0.100677	1.38871e-05	11.4961	11.5089	11.6872	-0.104326	9.38463e-06	11.6858	11.5192	11.4662	-0.105208	6.15547e-06	11.2986	11.4328	11.6431	-0.117667	1.29727e-06	11.8293	11.7345	11.8845	-0.0732006	0.000532477	11.8446	11.8371	12.0008	-0.0637118	0.00213794	11.8983
1367881_at	10.8629	10.3369	10.1103	10.425	10.4077	10.4123	0.00728255	0.99973	10.3733	10.1246	10.0041	-0.0276027	0.79912	10.596	10.4462	10.6133	0.0260754	0.527703	10.9832	10.616	10.7046	0.0552103	0.107371	10.9599	10.8152	10.6874	0.0623535	0.0692614	10.4793	10.5746	10.8365	0.0366351	0.324048	10.7582	10.6195	10.8627	0.0524683	0.134256	9.83771	10.2933	10.6089	-0.0169242	0.6958	10.1613	10.2483	10.7296	0.00197216	0.971195	10.3104
1367882_at	7.05966	7.6501	8.0088	7.99862	7.92522	7.46592	0.0210486	0.99973	8.02096	8.07303	7.71566	0.0471	0.792238	7.598	7.27087	7.81217	-0.0233019	0.765649	7.5565	7.59861	7.51963	-0.0230871	0.747539	7.48065	7.6322	6.83848	-0.071479	0.230701	8.09199	7.83684	7.94862	0.0513652	0.422531	7.99895	7.89537	7.71142	0.0348131	0.607515	8.74837	8.56608	7.88144	0.127578	0.0269427	8.45576	8.00797	8.05856	0.0895059	0.130578	8.33807
1367883_at	9.27868	9.16408	9.16387	9.01497	9.05269	9.15843	-0.0181975	0.884158	9.00629	8.97304	8.96776	-0.0330279	0.334645	10.3682	10.2124	9.89528	0.144237	1.23037e-07	10.3255	10.3265	9.95661	0.150568	4.89093e-08	10.0489	10.035	10.0623	0.128822	4.56132e-07	9.68674	9.63814	9.78411	0.0782812	0.00017588	9.82695	9.87098	9.63041	0.0890569	3.9371e-05	9.91972	9.87316	9.62365	0.0933443	2.24035e-05	9.71705	9.71804	9.59133	0.0741835	0.000367334	9.69795
1367884_at	10.9328	10.9875	10.3808	9.91619	10.2456	10.7482	-0.0547819	0.750388	9.94567	10.2066	10.9238	-0.0473976	0.647346	10.6003	10.4628	11.1606	0.00549606	0.934308	10.8758	10.7028	11.175	0.0293608	0.549535	10.87	10.7632	11.2212	0.0337919	0.489661	11.3208	10.8573	11.192	0.0562668	0.21175	10.987	11.2314	11.5905	0.0749922	0.0842306	11.0369	10.9495	11.251	0.0506476	0.272068	10.8688	10.9121	11.2717	0.042505	0.375842	10.7301
1367885_at	9.50649	9.99528	9.61242	9.37953	9.40051	10.1702	0.00564169	0.99973	9.19452	9.35864	10.0862	-0.0100745	0.984786	8.97272	8.88926	9.63839	-0.0684025	0.225008	8.38643	8.4677	8.93483	-0.160714	0.00239696	8.54186	8.42498	8.69112	-0.167614	0.00181559	8.86792	8.6854	8.5304	-0.143936	0.00637471	7.93532	8.36737	8.95244	-0.192088	0.000485206	8.32002	8.32325	8.34259	-0.205793	0.000250816	8.36426	8.44504	8.5259	-0.185805	0.000773918	8.34725
1367886_at	8.68698	8.56753	8.48161	8.86755	8.78629	8.60175	0.0328022	0.757843	8.45877	8.77349	8.51921	0.00476854	0.984786	8.88912	8.72394	8.83868	0.0436127	0.111727	8.7158	8.50318	8.5655	0.00671997	0.846781	8.69238	8.95952	8.80416	0.0437816	0.0984028	8.67454	8.89646	8.92055	0.045712	0.0861316	8.73977	8.72854	8.72561	0.0295255	0.294116	8.67818	8.74982	8.86655	0.0350018	0.20431	8.49817	8.81475	8.74047	0.0215895	0.478687	8.67944
1367887_at	9.93734	9.93519	10.1547	10.0575	10.0259	9.82645	-0.017835	0.970516	10.0137	10.0927	9.79716	-0.0181749	0.866238	9.63763	9.47483	9.95824	-0.0591218	0.0421951	9.22218	9.09678	9.66791	-0.114122	0.000178695	8.95535	9.02017	9.29996	-0.150968	7.57697e-06	8.91422	8.73979	8.81526	-0.194108	1.33636e-07	8.85449	8.6702	8.4265	-0.222875	1.41667e-08	8.80926	8.72792	8.80324	-0.201113	7.31778e-08	8.89917	9.09407	8.79768	-0.176771	5.55564e-07	9.01344
1367888_at	5.24613	5.70916	5.47254	5.63611	4.9249	5.59042	-0.00536214	0.99973	4.7402	5.8926	4.78579	-0.0770749	0.97637	5.2666	5.05647	5.81957	-0.00597323	0.988516	5.6027	4.95696	4.31276	-0.129883	0.709704	5.26209	5.41962	4.98288	-0.0476761	0.906173	6.0002	5.99252	7.61147	0.267504	0.39608	5.66863	5.23607	5.88426	0.0515028	0.895895	5.45658	5.67908	5.59882	0.048313	0.907596	4.23004	4.96304	3.95728	-0.305811	0.325542	1.82145
1367889_at	9.4249	9.47197	9.34081	9.01077	9.00195	9.44914	-0.0219882	0.967111	9.30043	9.2742	9.39272	0.00467587	0.989211	8.77586	8.5406	9.04987	-0.0807537	0.0211082	8.52173	8.39982	9.07416	-0.101589	0.00310596	9.68651	9.80075	9.52491	0.0575129	0.0937037	9.513	9.51458	9.74685	0.0456468	0.199098	9.57362	9.48292	9.51005	0.035271	0.340354	9.8589	9.34555	9.70255	0.0520114	0.139047	9.51251	9.76685	9.61204	0.051509	0.146046	9.6224
1367890_at	10.561	10.6137	10.3369	10.2957	10.1886	10.2664	-0.0182503	0.936749	9.85585	9.94769	10.0738	-0.0598683	0.0966493	9.69306	9.67604	9.99757	-0.0848442	0.00114345	9.77472	9.52486	9.69167	-0.103327	0.000101941	10.2424	10.2875	10.4758	-0.00639594	0.84703	10.6654	10.6581	10.7249	0.0413848	0.0945697	10.8969	10.8213	10.6245	0.0544968	0.025115	10.9474	10.4343	10.7904	0.0466575	0.0592782	10.6209	10.657	10.9713	0.0502486	0.0430838	10.8833
1367891_a_at	4.81323	4.51552	4.87363	5.57377	4.9952	4.91269	0.0573946	0.994361	4.83697	6.29952	4.9765	0.106984	0.728922	5.70494	5.62091	4.93377	0.127394	0.307561	5.57195	5.08799	5.53463	0.123414	0.297417	5.34295	5.39549	5.68093	0.143999	0.220063	5.49539	5.83689	6.14386	0.233015	0.0395459	5.93513	6.23936	5.61937	0.259188	0.0215132	5.71126	5.84465	5.63325	0.210456	0.0663751	5.95507	5.68843	5.07448	0.167295	0.154969	6.00757
1367892_at	8.92849	8.82451	8.38728	8.84896	8.87663	8.75277	0.0111753	0.99973	8.77599	8.31911	8.6734	-0.0283814	0.844088	8.00527	7.8377	8.42198	-0.115397	0.00660957	7.66668	8.5032	8.4953	-0.0928205	0.0216459	7.98808	8.23481	8.49181	-0.0886922	0.0295337	8.93351	8.80164	8.72852	0.0103344	0.857279	8.86269	8.89041	9.09919	0.0313334	0.502766	9.50615	9.31643	9.26214	0.0960835	0.0201161	9.50482	9.74147	9.54171	0.131771	0.00198971	9.45232
1367893_a_at	9.68082	9.60829	9.51413	9.52447	9.51704	9.57063	-0.0147282	0.941171	9.50221	9.38063	9.49611	-0.0265553	0.523856	9.12483	9.37245	9.43473	-0.0495813	0.0155313	9.15661	9.26785	9.54519	-0.0477094	0.0154119	9.26771	9.26185	9.40265	-0.0494567	0.012896	9.33447	9.203	8.98946	-0.0706813	0.000686776	9.30669	9.393	9.29733	-0.0460931	0.0205642	9.54507	9.41953	9.27626	-0.0336654	0.0978567	9.26945	9.30959	9.51301	-0.0412825	0.0420076	9.33718
1367894_at	12.1324	11.5277	11.7981	11.5587	11.4126	11.8882	-0.0314069	0.907202	11.7113	11.9309	11.7195	-0.0106137	0.973453	11.1786	10.9827	11.3771	-0.087082	0.0223338	10.3761	10.4402	10.871	-0.169157	4.52185e-05	10.8935	11.0771	11.4841	-0.0908885	0.0140806	9.27421	9.56741	9.97758	-0.306367	7.15603e-09	9.52269	9.39316	9.91596	-0.30547	6.93452e-09	9.41182	9.45075	9.92691	-0.307632	5.57673e-09	9.48384	9.731	9.98642	-0.287038	1.73698e-08	9.80813
1367895_at	12.8864	12.7675	12.7979	12.8396	12.79	12.8004	0.00316172	0.99973	12.8664	12.893	12.7164	0.00485693	0.93488	13.0402	12.9648	13.0625	0.0268993	0.0164169	13.0947	13.0656	13.1678	0.0364887	0.0011233	13.0283	13.0951	13.1644	0.0350026	0.0017975	13.0106	12.9818	13.0614	0.0263966	0.0156084	13.1434	13.0454	13.1336	0.0362799	0.00128091	12.9135	12.9942	13.0898	0.0242956	0.0272147	12.9831	12.9663	12.9915	0.0222226	0.0454492	12.9133
1367896_at	14.5198	14.6016	14.2889	13.9254	13.7572	14.6819	0.00953794	0.99973	14.0208	13.7575	14.7478	0.0149858	0.982857	14.0688	13.5231	14.6919	0.00653644	0.952928	12.4913	11.662	14.1051	-0.141459	0.0453165	13.3043	13.8006	14.4884	-0.0172702	0.860152	14.3107	13.9344	14.1827	0.0121821	0.90646	13.3901	13.5575	14.3846	-0.0261822	0.777773	13.4245	13.1188	14.1184	-0.0497468	0.554895	13.4241	13.9553	14.247	-0.0156796	0.880847	12.6553
1367897_at	10.1047	10.0086	9.93028	9.51879	9.58513	9.92834	-0.0424387	0.697712	9.58336	9.22471	9.69704	-0.068955	0.138005	9.20589	9.36874	9.86978	-0.0723381	0.0213377	9.27601	9.27989	9.88618	-0.0724729	0.0164425	9.67907	9.69175	9.81945	-0.0343924	0.289905	9.96493	9.79446	9.92935	-0.00997345	0.809035	9.64495	9.68974	9.9439	-0.0301339	0.367651	10.0624	9.76894	9.88561	-0.00867178	0.837499	9.75836	9.81961	9.92784	-0.0188869	0.613891	9.71038
1367898_at	12.3092	12.5658	12.2778	12.5118	12.6323	12.8873	0.0354887	0.270585	12.6354	12.4807	12.7323	0.02859	0.298654	12.2401	12.1373	11.9692	-0.0298299	0.0719525	12.1759	12.3692	12.1177	-0.0173321	0.304022	12.1902	12.259	11.956	-0.0275285	0.0877084	12.2813	12.1849	12.2081	-0.0168328	0.335014	12.2852	12.2831	12.4558	-0.00316156	0.886777	12.3337	12.2412	12.3965	-0.00520441	0.811127	12.2923	12.4034	12.2979	-0.00433113	0.84907	12.4532
1367899_at	10.1829	10.1112	9.82713	10.1412	10.2159	10.2265	0.0281354	0.905289	10.1038	9.88247	10.14	0.0063115	0.984668	10.6669	10.3064	10.3478	0.0623462	0.0624165	10.7852	10.8903	10.66	0.108447	0.00115124	11.1456	10.9539	10.9654	0.140639	8.56528e-05	10.8387	10.9547	11.135	0.134624	0.000127694	11.4758	10.9528	10.9701	0.154835	2.40706e-05	10.8165	11.1683	10.2496	0.103081	0.00213125	10.966	11.2493	11.4993	0.168489	8.43362e-06	11.3486
1367900_at	11.0485	11.1474	10.936	11.0358	10.8929	11.1203	-0.00694143	0.988846	11.0124	10.9856	11.0006	-0.00909345	0.843363	11.2627	11.2775	11.1485	0.0207476	0.12998	11.7145	11.4908	11.5665	0.0663763	1.29518e-05	11.4872	11.5168	11.4296	0.0523161	0.000205401	11.5479	11.6132	11.6637	0.068608	6.63426e-06	11.4988	11.5559	11.2957	0.0487595	0.000418873	11.468	11.4808	11.4626	0.0513864	0.000255853	11.4553	11.5227	11.4592	0.0524683	0.000213625	11.4083
1367901_at	10.2266	10.1683	9.66583	9.80112	9.87844	10.0567	-0.0029935	0.99973	9.80768	9.54948	9.87376	-0.027787	0.56993	9.58262	9.41786	9.44903	-0.0667706	0.00422309	9.76379	9.82904	9.75262	-0.0220043	0.355443	10.1984	10.2688	10.15	0.0391953	0.0802993	11.0168	11.0569	11.3251	0.164559	4.2466e-08	11.1725	11.2724	11.2881	0.17901	1.06113e-08	11.0416	10.9916	10.9466	0.146442	2.58861e-07	10.7143	10.8402	10.9365	0.124859	2.88334e-06	10.717
1367902_at	11.6154	11.3185	11.2326	11.4674	11.3002	11.2527	-0.00402399	0.99973	11.3348	11.2829	11.2482	-0.0105498	0.877546	10.7084	10.5559	10.8095	-0.089043	1.7519e-05	10.7717	10.7949	10.6676	-0.0817991	3.04838e-05	11.0289	11.1012	11.0238	-0.0412054	0.0169208	12.606	12.6475	12.413	0.142859	7.19249e-09	12.6432	12.5908	12.7408	0.15465	1.76514e-09	13.2873	12.7704	12.7952	0.187405	6.28918e-11	12.9384	12.8546	12.8178	0.178619	1.38384e-10	12.8375
1367903_at	9.21041	9.11121	9.03105	9.02257	9.55922	9.31924	0.0321353	0.844041	9.09823	9.31954	9.2345	0.0195464	0.870587	9.60364	9.96634	10.1247	0.122068	0.000363131	10.0876	9.44471	9.97719	0.112806	0.000520066	9.99094	9.81312	9.79615	0.117769	0.000365315	9.31302	9.21211	9.5019	0.038919	0.235039	9.35005	9.24433	9.55787	0.045331	0.156359	8.74821	9.1454	9.03787	-0.0187408	0.619899	8.925	9.19843	9.36877	0.0109531	0.794692	9.04396
1367904_at	9.55152	9.59583	9.67829	9.7227	9.42909	9.39715	-0.0252315	0.99973	9.40296	9.73674	9.64326	-0.0134398	0.982086	9.17744	9.34826	9.11742	-0.0716593	0.295056	8.93961	8.9776	9.00021	-0.109964	0.0745958	8.71319	8.71089	8.76784	-0.149384	0.0158246	6.91686	7.49564	6.54154	-0.473532	2.45312e-08	6.36128	6.6804	7.33094	-0.514381	6.21959e-09	6.19654	6.06593	6.44187	-0.635574	1.58917e-10	6.93502	6.63461	5.95496	-0.576129	7.89088e-10	6.01927
1367905_at	11.0377	10.7766	10.6361	10.6092	10.0506	10.7667	-0.0195242	0.995642	10.5222	10.5101	10.6256	-0.00833186	0.982447	12.2422	12.1462	12.0244	0.19353	2.76727e-05	12.6628	12.2775	12.4357	0.231116	1.8841e-06	12.8478	12.8681	12.4631	0.261744	4.03305e-07	11.2502	11.4352	11.8481	0.11678	0.00335318	11.6084	11.4714	11.533	0.120414	0.00254495	10.9824	11.4177	11.7827	0.101796	0.010179	11.1533	11.7145	12.0063	0.130602	0.00140816	11.3437
1367906_at	9.7604	9.84257	9.84838	9.82562	9.90737	9.61584	-0.0118264	0.974823	9.84964	9.82004	9.71303	-0.0100736	0.910374	9.49444	9.65831	9.62117	-0.0402919	0.0411559	10.0112	10.1096	9.98901	0.025197	0.199455	10.1747	10.0864	9.98912	0.0318902	0.0997657	9.9243	10.2705	10.189	0.0381317	0.0482746	10.3881	10.2039	10.2398	0.0593614	0.00250311	9.77775	10.2253	10.1723	0.028069	0.158874	10.1862	10.1767	10.1047	0.0422554	0.0308423	10.1316
1367907_a_at	10.6332	10.5506	11.2504	11.1038	11.1012	10.8732	0.00933823	0.99973	11.096	11.1465	10.9492	0.0143099	0.948681	10.9966	10.8635	10.8474	-0.00687781	0.897824	10.9237	11.1766	10.9076	0.00624957	0.897855	10.8836	10.8844	10.8638	-0.0101961	0.831343	9.81785	9.81149	9.61975	-0.168145	2.35762e-05	9.82682	9.80741	9.80507	-0.15873	5.05652e-05	10.3233	10.1586	9.44914	-0.135889	0.000324258	10.3665	10.1095	9.81479	-0.117953	0.00142633	10.481
1367908_at	10.4524	10.5616	10.9166	10.7214	10.6189	10.8124	-0.000983597	0.99973	10.6059	10.4977	10.6042	-0.0210637	0.826927	10.9705	10.7067	10.9139	0.0185165	0.60183	11.0201	11.157	10.866	0.0383846	0.187527	10.9119	10.8546	10.6945	0.0127703	0.722733	9.90263	9.8078	10.0269	-0.113665	0.000205623	9.90249	9.87247	10.0646	-0.10871	0.000338735	9.11123	9.89787	9.92769	-0.154108	4.79552e-06	9.88816	9.8092	9.68783	-0.130844	4.34469e-05	9.85964
1367909_at	8.48478	8.3206	8.58467	8.69079	8.50806	8.11509	0.00199085	0.99973	8.50174	8.18507	8.24033	-0.0198322	0.941392	8.55972	7.96152	8.35741	-0.0230959	0.707438	8.11941	7.97502	8.63376	-0.0320331	0.545455	8.28335	8.55498	7.97219	-0.0269987	0.630354	8.20598	8.48515	8.44771	-0.00759169	0.910762	8.7101	8.32934	8.27949	0.00249434	0.971226	8.382	8.53069	8.31025	-0.00270045	0.971324	8.75738	8.30287	8.48442	0.015325	0.811408	8.84037
1367910_at	8.6919	7.96434	8.27865	8.57719	8.66212	8.4574	0.0420767	0.823655	8.77435	8.64865	8.28705	0.0424722	0.64779	8.96973	8.62359	8.71612	0.0759432	0.055898	8.81628	8.68727	8.68714	0.0695816	0.0694286	8.69409	8.82981	8.50791	0.0606715	0.120923	9.03501	9.38992	9.23272	0.148062	0.000306527	9.24198	9.47915	9.22642	0.163174	0.000104644	9.50703	9.53866	8.88706	0.161759	0.000124586	9.74598	9.12385	9.24379	0.171242	6.51143e-05	9.60773
1367911_at	8.94961	9.3649	9.72826	9.40019	9.38818	9.37326	-0.00269319	0.99973	9.50514	9.52897	9.33045	0.00760312	0.984375	9.37771	9.22105	9.55746	-0.00312403	0.957825	9.61804	9.60609	9.58121	0.029911	0.48062	9.27062	9.42702	9.23821	-0.0143619	0.772382	9.06935	9.14066	8.93765	-0.0556577	0.158497	9.09769	9.47378	8.69303	-0.0502893	0.207385	9.54279	9.19132	9.0908	-0.0203589	0.668267	9.41883	9.34161	8.68146	-0.0410036	0.328849	9.24263
1367912_at	11.2291	11.0629	10.9485	10.6024	10.629	11.3344	-0.00792689	0.99973	10.5767	10.5469	11.0928	-0.0231831	0.907692	10.5408	10.521	10.8853	-0.0350832	0.490423	10.1881	9.82499	11.0618	-0.0766324	0.0721099	11.1575	11.1814	10.963	0.0249583	0.628898	11.7577	11.7001	11.8785	0.110535	0.0103415	11.4576	11.6107	11.6504	0.0850825	0.047658	12.3828	12.1199	11.8597	0.151632	0.000780182	11.8684	12.1132	11.959	0.134973	0.00246125	12.106
1367913_at	9.63633	10.0757	9.92874	9.80871	9.86513	9.74259	0.00279145	0.99973	9.77936	9.42721	9.54546	-0.0303157	0.835214	10.6524	10.155	10.3659	0.0862196	0.0476465	9.94333	9.69717	10.7645	0.0490547	0.265623	10.3476	10.5087	10.0985	0.0761543	0.0726932	9.89838	10.1192	10.0964	0.0365528	0.445148	10.2961	9.72873	9.25458	-0.00529763	0.931125	10.4171	10.5022	9.91994	0.0704989	0.103573	10.828	11.1262	10.921	0.163094	0.000340347	11.1876
1367914_at	11.4841	11.6562	11.5123	11.3138	11.2792	11.358	-0.0230569	0.759464	11.3794	11.2193	11.2375	-0.0279649	0.428611	12.0846	12.0407	12.1173	0.0711763	0.000449455	12.4763	12.1758	11.9609	0.085637	3.88565e-05	12.5864	12.5669	12.4049	0.122599	4.73733e-07	12.1669	12.3374	12.3659	0.0959147	7.95631e-06	12.2716	12.2405	11.9648	0.080386	7.6493e-05	12.4296	12.353	12.2178	0.101002	4.09828e-06	12.2821	12.213	11.971	0.0799679	9.11716e-05	12.2095
1367915_at	10.1762	10.4392	9.83271	9.56688	9.50142	10.7254	-0.00488732	0.99973	9.78774	9.6455	10.627	0.00889204	0.984786	10.2902	10.263	10.3507	0.0501381	0.368226	10.0123	10.2138	9.76989	0.00689409	0.920473	10.1345	10.3162	10.5553	0.0547068	0.298153	9.97635	9.87867	9.74489	-0.0121143	0.861733	9.59149	9.71823	10.0888	-0.0222302	0.71887	10.0414	9.63761	9.66808	-0.0246735	0.691516	9.69214	9.86448	9.83423	-0.0223153	0.727333	9.61535
1367916_at	9.38969	9.18525	8.93376	9.15867	9.39406	9.19476	0.0181932	0.96514	9.36878	8.87443	9.17349	0.000622516	0.997278	9.48509	9.42397	9.72033	0.0632941	0.0266196	9.43833	9.84365	9.56321	0.0740336	0.00746015	9.90488	9.84221	9.82435	0.110121	0.000227904	10.4777	10.4247	10.3215	0.188548	1.55799e-07	10.3073	10.4519	10.1769	0.175132	4.84055e-07	10.9538	10.5492	10.5299	0.225241	8.27398e-09	10.5722	10.4425	10.3315	0.194152	9.26154e-08	10.5154
1367917_at	0	2.13567	4.98002	2.04434	4.79745	5.31562			1.54123	3.11283	5.46123			3.09608	3.48974	4.8556			5.14617	1.88144	2.27637			1.89794	1.00212	3.29499			0.971322	2.88045	4.928			0.851015	2.4219	1.6738			0.117047	4.13652	1.02155			4.7498	3.60125	3.94441			1.59887
1367918_at	12.3159	12.1977	12.6683	12.3916	12.3602	12.0926	-0.0290761	0.941882	12.5569	12.6798	12.3617	0.000159084	0.999445	11.8354	11.9423	11.7511	-0.0814741	0.0445074	11.2203	11.2959	11.7052	-0.135782	0.000868166	10.5268	10.548	10.9092	-0.233275	2.02112e-06	9.01113	8.72807	8.84054	-0.50023	5.43165e-12	8.39996	8.69669	9.02182	-0.525976	1.74398e-12	8.34781	8.57406	8.35293	-0.572845	3.62798e-13	8.4716	8.49324	8.15536	-0.581833	2.40465e-13	8.35968
1367919_at	5.90756	5.67822	5.53091	6.07	5.37989	5.79288	-0.0211342	0.99973	4.98352	6.12851	5.71448	-0.0598775	0.822191	6.26528	6.58896	6.10748	0.117016	0.169317	6.24969	6.48722	6.37395	0.128872	0.108583	6.58831	6.73553	6.85277	0.207143	0.00996556	6.81145	6.51848	7.06125	0.221821	0.00623276	7.74126	7.2069	6.61474	0.300224	0.00040612	7.23904	6.76062	6.25774	0.210546	0.00974002	6.99047	7.10598	7.34474	0.294725	0.000563625	7.58307
1367920_at	5.38072	5.81799	6.14907	6.28379	5.70394	5.2176	-0.0465782	0.99973	5.45271	6.29873	5.75231	-0.0201785	0.98609	6.72252	6.45471	6.2913	0.135333	0.337597	6.80537	6.62641	5.9139	0.1241	0.357171	6.9267	6.74234	5.84647	0.135424	0.317388	5.56243	6.97274	6.9244	0.127472	0.357777	6.81082	6.00002	5.89169	0.0749213	0.619023	6.50003	6.72372	5.08618	0.0365256	0.834146	6.7485	6.31079	6.33088	0.12936	0.355465	6.77521
1367921_at	9.83406	9.83445	9.75736	9.72836	9.94774	9.78442	0.00483014	0.99973	9.70972	9.54718	9.63861	-0.0230772	0.367908	9.59673	9.59117	9.55788	-0.0305402	0.0355503	9.70248	9.76161	9.79068	-0.00522643	0.770945	9.83403	9.87781	9.81405	0.00808699	0.635817	9.74496	9.39227	9.73095	-0.024617	0.0859503	9.84146	9.82081	9.84221	0.00704511	0.684883	9.8484	9.87605	9.83351	0.00965636	0.563981	9.82841	9.77156	9.82782	0.00328583	0.87254	9.93535
1367922_at	11.1203	10.7724	10.6859	10.8276	10.8053	10.5233	-0.0199739	0.888716	10.8222	10.9581	10.5718	-0.0112461	0.910433	11.4784	11.4361	11.1719	0.0641465	0.00432633	11.8072	11.4746	11.3259	0.0859249	0.000196932	11.4	11.3583	11.0819	0.0536767	0.0125531	11.2576	11.3039	11.4049	0.0591367	0.00650207	11.3237	11.1925	11.4513	0.0591457	0.00642834	11.1891	11.297	11.3849	0.0550704	0.0115904	11.3458	11.2633	11.3508	0.0588748	0.00767025	11.3923
1367923_at	3.8537	5.08457	5.45331	5.39237	2.58806	3.61102	-0.413905	0.914202	5.19535	4.00378	1.90021	-0.530724	0.672887	3.66126	4.61515	2.56048	-0.487259	0.393765	3.0957	4.26	4.46377	-0.339177	0.552861	2.24426	2.06292	2.77051	-1.07195	0.0316125	1.89062	3.47987	1.33928	-1.25252	0.0126286	2.38683	1.56754	3.71188	-1.03372	0.0390436	4.39714	2.54068	2.26132	-0.74599	0.150171	4.49805	1.9279	2.01475	-0.923328	0.0720875	1.57071
1367924_at	7.58386	8.06703	8.2816	8.17967	8.18553	7.95585	0.0242961	0.99973	8.58265	8.68385	8.4789	0.106463	0.255316	8.84211	8.54089	8.12592	0.0923541	0.118278	8.19521	8.30613	8.15132	0.0439146	0.484742	8.37551	8.27692	8.53092	0.0745747	0.202322	8.39513	7.32644	8.69416	0.0261544	0.716819	8.29262	7.86919	8.35869	0.0356908	0.592473	8.01713	8.25525	8.66919	0.0600155	0.329197	8.34018	8.01159	8.31312	0.0444363	0.502012	8.31267
1367925_at	10.2596	9.7975	9.47815	9.64929	9.66685	9.53026	-0.0299739	0.849687	9.78532	9.48387	9.35403	-0.0414077	0.480646	9.87734	10.1312	10.0843	0.0309929	0.34434	10.6323	10.6064	10.204	0.0941308	0.00163385	10.4529	10.3579	10.3591	0.0818047	0.00560973	9.81951	9.95198	10.0846	0.0196015	0.571197	10.1368	9.82643	10.2564	0.0369154	0.229447	9.93842	10.0592	10.3653	0.0437508	0.148567	10.3008	10.2394	10.3842	0.0703835	0.0183703	10.0689
1367926_at	8.53243	9.12919	9.1645	8.45665	8.57755	8.83003	-0.0597099	0.437358	8.62503	8.60578	8.67433	-0.0572041	0.294741	9.18966	8.97819	9.22701	0.0233662	0.546401	9.24192	9.53015	9.14325	0.0503991	0.115318	9.21516	8.72034	8.92141	-0.00551191	0.903579	7.99808	8.16475	7.93173	-0.161834	1.0472e-05	8.36857	8.0378	8.07541	-0.138961	7.3456e-05	8.22659	8.43847	8.35682	-0.107324	0.00126875	8.20973	8.44255	8.55187	-0.0969828	0.00331903	8.24543
1367927_at	10.0604	10.3039	10.1836	10.2014	10.0551	10.2616	-0.0153938	0.940629	10.194	10.0474	10.1485	-0.0214493	0.688796	10.6327	10.4693	10.6461	0.0416179	0.051163	10.8325	10.876	10.7943	0.0755505	0.000501473	10.829	10.8457	10.8673	0.0772901	0.000436864	10.3979	10.3764	10.2248	0.00717382	0.795901	10.497	10.3205	10.1052	0.00348583	0.905303	10.4012	10.302	10.1126	-0.00143375	0.965644	10.186	10.248	9.92624	-0.0229643	0.311126	9.92401
1367928_at	1.85746	1.74116	5.25805	4.64346	4.06401	2.90547	0.474058	0.98008	2.70111	5.39698	2.46716	0.271285	0.96076	3.13072	3.79588	4.82174	0.49526	0.620636	2.78774	2.33859	5.53819	0.273147	0.789293	4.82812	1.44729	1.4219	-0.347355	0.730811	2.90035	2.04484	5.09474	0.187505	0.867504	1.33429	2.47702	4.80592	-0.121736	0.914507	2.54998	0.825415	4.06064	-0.419772	0.672562	2.73597	2.45098	2.0356	-0.194612	0.864578	2.12968
1367929_at	12.4506	12.3141	12.4259	12.4143	12.5957	12.364	0.00355926	0.99973	12.2619	12.3671	12.5155	-0.00532751	0.974527	12.8314	12.3768	12.3586	0.0108102	0.658089	12.5148	12.5389	12.4718	0.0094389	0.681586	12.3657	12.3229	12.1797	-0.0160752	0.450108	11.891	11.8635	11.7407	-0.0708222	0.000414545	11.5014	11.4803	11.6565	-0.106095	2.84565e-06	10.999	11.2414	11.295	-0.15284	9.39437e-09	10.9289	11.3571	11.3934	-0.146815	1.79508e-08	11.1777
1367930_at	9.76522	10.1882	9.13013	8.64773	8.49529	10.3108	-0.0447472	0.987777	8.65049	8.57734	9.24259	-0.0925656	0.642338	8.28669	8.22352	9.32519	-0.129208	0.140841	7.40065	7.90501	8.94552	-0.222574	0.00735645	9.32056	9.06979	9.38527	-0.0224743	0.84278	10.1204	10.2758	10.6439	0.137673	0.105006	10.9871	10.5094	10.2948	0.171965	0.0391226	12.4367	12.2255	12.2649	0.388505	3.38652e-05	13.2184	12.977	13.0441	0.476125	2.0991e-06	13.2051
1367931_a_at	11.1418	11.0151	10.8191	11.0952	11.101	10.9807	0.0148289	0.865468	11.1727	11.0796	10.955	0.0161219	0.66412	11.433	11.3853	11.3739	0.0583331	0.000403768	11.7388	11.7224	11.4836	0.0896717	1.66783e-06	11.6645	11.6875	11.6474	0.0919971	1.27615e-06	11.3378	11.2377	11.1979	0.0405373	0.00736684	11.4426	11.3618	11.2234	0.0513337	0.000996241	11.2333	11.3307	11.3411	0.0461584	0.00281514	11.2083	11.1583	11.1554	0.0297732	0.0520981	11.2279
1367932_at	13.9301	13.8791	14.0569	13.8017	13.7989	14.0147	-0.0123432	0.992014	13.7451	13.9336	13.9455	-0.0120319	0.914662	13.7132	13.5317	13.7882	-0.0326783	0.194007	12.6896	12.9259	13.301	-0.109312	3.70861e-05	12.4259	12.62	13.2108	-0.134197	3.27349e-06	10.5829	10.6119	10.4132	-0.409181	2.81313e-14	10.6359	10.524	10.8638	-0.390405	3.46427e-14	10.8579	10.8274	11.0626	-0.35808	1.78403e-13	10.7556	10.8163	10.6779	-0.380148	5.86973e-14	11.1194
1367933_at	10.5921	10.3247	10.3632	10.5136	10.6552	10.4444	0.00557597	0.99973	10.3633	10.3367	10.4825	-0.0141914	0.850218	10.9179	10.9465	10.8417	0.0546443	0.0110955	10.8363	11.0907	10.9582	0.062472	0.00297546	10.8346	10.7322	10.9451	0.0460258	0.0265558	10.2154	10.2081	9.92929	-0.0531957	0.0110225	10.049	9.72957	10.0761	-0.0771224	0.000455329	9.69641	9.78741	9.63634	-0.112911	4.49429e-06	9.42435	9.69435	9.50301	-0.137891	2.20234e-07	9.34358
1367934_at	7.968	8.64628	8.59835	9.71181	9.34007	9.46605	0.16465	0.0296004	9.59853	9.7004	9.68225	0.188071	0.00418655	9.25318	9.16446	8.83157	0.0988944	0.0502697	8.77619	8.85103	8.7638	0.0530032	0.304911	8.68848	8.30415	8.61398	0.00920972	0.894839	8.30625	8.12629	8.03134	-0.0565174	0.28232	8.30313	8.83543	8.2375	-0.00427519	0.952646	9.62511	9.35995	8.38979	0.103317	0.0374704	8.26942	8.36913	8.34838	-0.0258759	0.676069	9.01281
1367935_at	10.0255	10.1417	10.1865	10.0957	10.0928	10.02	-0.00363172	0.99973	9.90077	10.1825	9.89424	-0.0148237	0.787687	10.5262	10.4369	10.401	0.0505204	0.005985	10.7274	10.54	10.3563	0.062281	0.000694205	10.6057	10.4735	10.4644	0.0587439	0.00132254	10.2027	10.2971	10.5685	0.0367065	0.0384444	10.3881	10.3209	10.3542	0.0366236	0.0383017	10.4575	10.3161	10.2915	0.036682	0.0401239	10.2132	10.2064	10.169	0.0144129	0.482846	10.1435
1367936_at	10.3452	10.1793	10.4153	10.473	10.4677	10.3973	0.0154356	0.957567	10.3632	10.5625	10.2636	0.00847765	0.954834	10.8546	10.9413	10.7425	0.0696339	0.00313084	11.3999	11.177	10.6852	0.100878	5.35058e-05	11.2563	11.1555	10.8013	0.0990553	7.0366e-05	10.7273	10.8589	10.8528	0.0652381	0.00424233	10.9712	11.1177	10.829	0.0863174	0.000305153	11.1902	11.1051	10.9565	0.100908	5.35061e-05	11.1968	11.0437	11.1264	0.105923	2.98679e-05	11.1166
1367937_at	5.19886	4.70198	5.60584	4.75819	2.8394	4.87938	-0.242131	0.932951	4.88149	5.42049	3.24237	-0.115432	0.956857	5.77983	5.70435	3.85683	0.0738061	0.874655	5.01427	4.19692	5.49196	0.0278679	0.952369	5.01136	5.43389	4.07653	0.00847982	0.987192	3.65205	4.47623	5.78551	-0.0685506	0.879137	4.84918	5.64722	4.07028	0.0104401	0.982585	3.32678	4.6377	5.46492	-0.123784	0.765108	4.97964	5.44896	3.64173	-0.047481	0.921181	3.25995
1367938_at	11.0149	10.7636	10.6376	10.7867	10.7099	11.1826	0.0192161	0.96265	11.9973	11.8073	11.2482	0.120093	0.00185506	13.4964	13.0864	12.5279	0.277996	3.58701e-09	12.9191	12.9979	12.5354	0.253994	8.23344e-09	12.575	12.5776	12.3138	0.21663	9.49928e-08	11.8993	11.9124	12.0688	0.154271	5.36128e-06	11.984	12.1186	11.9429	0.160894	3.03993e-06	12.2839	12.16	12.102	0.180785	5.5368e-07	12.1996	12.0642	12.1046	0.173772	1.00661e-06	12.1817
1367939_at	9.98558	10.3459	10.379	10.1425	10.2426	10.2628	-0.0173889	0.975996	10.1691	10.5787	10.3544	0.00366696	0.989211	9.62836	9.75522	10.0022	-0.0782211	0.00791618	10.0968	10.7239	10.021	-0.00894548	0.80757	11.0065	11.1634	10.9552	0.0947209	0.00129096	11.7337	11.8774	11.8119	0.191512	1.74479e-07	11.8007	11.6091	11.2648	0.160452	2.43777e-06	11.721	11.8755	11.6094	0.182597	3.55112e-07	11.9725	11.9617	11.8917	0.207834	4.50724e-08	12.2358
1367940_at	11.8175	12.01	11.5494	12.0185	12.1173	12.5566	0.0742537	0.201644	12.672	12.3057	12.181	0.0925324	0.029353	11.7996	11.7747	11.6118	0.0140017	0.735173	11.4481	11.5478	11.5539	-0.0123025	0.750337	11.8475	11.7911	11.6912	0.0198962	0.582641	11.5137	11.1581	11.794	-0.0161754	0.671975	10.911	10.9782	11.1692	-0.0760211	0.0134314	10.7127	10.8853	10.9314	-0.0992766	0.00181446	10.7488	11.1475	11.2492	-0.0724311	0.0206891	10.7365
1367941_at	10.0597	10.0126	9.92348	9.72739	9.71918	9.84676	-0.0257442	0.52309	9.59937	9.47811	9.71193	-0.0508238	0.01118	10.1295	10.3099	10.2694	0.0423205	0.00636272	10.2327	10.3083	10.2185	0.044729	0.00298515	10.1823	10.0871	10.2063	0.0313482	0.0349969	10.0778	10.1499	10.0418	0.0215592	0.162319	10.0774	10.1436	10.1476	0.0262826	0.0807969	10.2467	10.0959	10.2424	0.0364954	0.0156629	10.2547	10.2312	10.3601	0.0487711	0.00174597	10.2205
1367942_at	8.64766	10.2059	9.54582	9.60089	9.42509	9.86197	0.0215717	0.99973	9.58298	9.92512	9.86669	0.0457635	0.739622	9.37709	9.17996	9.51184	-0.0198282	0.768856	9.24817	8.93741	9.32393	-0.0489574	0.349607	9.21135	9.183	9.08051	-0.0505614	0.340164	9.34294	9.23283	9.36322	-0.0263941	0.664821	9.5484	9.53145	9.0001	-0.0196467	0.754009	8.80786	9.18712	9.22633	-0.0642246	0.214435	8.95235	9.2445	8.98406	-0.0662022	0.202667	9.23047
1367943_at	8.1781	8.18374	8.2698	8.33949	8.38338	8.37791	0.0182706	0.998041	8.7995	8.63226	8.27751	0.0523629	0.49028	8.96206	9.19417	8.95594	0.129375	0.00125602	9.18916	9.06408	8.59215	0.114614	0.00255821	8.62241	8.54888	8.51157	0.0513274	0.184442	8.36304	8.04855	8.06831	-0.0180821	0.704231	7.98824	8.60058	8.1007	-0.00630401	0.905303	8.10164	8.58108	7.9553	-0.00932626	0.859059	8.53962	8.50545	8.20435	0.0265596	0.553807	8.42197
1367944_at	7.89719	7.98669	7.75524	7.87098	7.81891	8.12147	0.0102317	0.99973	7.96152	7.62927	7.69552	-0.0219835	0.921538	7.37967	7.72326	7.49045	-0.0655799	0.16465	7.12348	8.07235	7.5705	-0.0561991	0.219122	6.92867	7.32994	7.23973	-0.137414	0.00253473	7.81093	7.15224	7.4882	-0.0753499	0.0960114	7.61376	7.54233	7.84732	-0.0395791	0.424625	7.99329	7.62403	7.92584	-0.00621667	0.92491	8.18146	7.78439	7.98391	0.0184927	0.75259	8.04964
1367945_at	10.8263	11.0486	10.8929	10.9802	10.8395	10.8806	-0.00216985	0.99973	10.8955	11.0142	10.5941	-0.0110287	0.956446	10.8155	10.7986	10.5007	-0.0283421	0.409061	10.8098	10.7542	10.4391	-0.0334118	0.285469	11.2847	11.1993	10.7922	0.0227652	0.505385	11.2255	11.4614	11.6655	0.0687854	0.0216977	11.5069	11.4789	11.2417	0.0636317	0.0333159	11.5618	11.4294	10.91	0.0494398	0.106149	11.3782	11.5741	10.8837	0.0466259	0.132665	11.2486
1367946_at	10.6226	10.7752	10.4294	10.3924	10.3579	10.849	0.0113269	0.99973	10.8101	10.7115	10.7593	0.0424289	0.646507	10.9578	10.7591	10.8921	0.0569909	0.162128	10.4482	10.5286	10.6378	0.0123121	0.804611	10.8648	11.2026	11.0146	0.0776935	0.0428976	10.898	10.9474	11.3895	0.0841725	0.0291711	11.1557	10.9556	11.0204	0.0799296	0.0378585	10.2372	10.6028	11.2099	0.0310653	0.481443	10.5886	11.0924	11.1548	0.0666359	0.0924834	10.7241
1367947_at	10.1611	10.396	10.359	10.4282	10.3358	10.4022	0.00746149	0.99973	10.3539	10.2911	10.2832	-0.00359476	0.984786	9.93013	10.0812	10.1944	-0.0377687	0.0521566	9.9404	9.91424	10.2828	-0.0411497	0.0275411	10.2236	10.2292	10.1796	-0.0174545	0.401952	10.3942	10.3416	10.2719	0.000101989	0.997791	10.3357	10.4663	10.4091	0.00953536	0.680867	11.0353	10.5319	10.5553	0.0507441	0.00833478	10.5321	10.5753	10.6473	0.0344454	0.0758459	10.5264
1367948_a_at	11.0449	11.018	11.0776	11.0567	10.7811	10.9713	-0.0172969	0.987777	10.7381	10.9155	10.9053	-0.0282984	0.76639	11.0767	11.0945	11.0449	0.000567543	0.990423	10.7431	10.699	10.6543	-0.0489115	0.130864	10.7313	10.7919	11.0474	-0.0278523	0.43745	10.4437	10.735	10.7961	-0.0545306	0.0955303	11.0708	10.7151	11.0241	-0.0173294	0.656877	9.93064	10.3238	10.9652	-0.0900597	0.0060676	10.0004	10.5857	10.648	-0.0887684	0.00718656	10.3195
1367949_at	6.9671	8.39416	7.29922	8.10754	6.72155	8.65232	0.0680475	0.99973	7.43979	7.52	8.14843	0.0518386	0.960093	9.49013	8.11887	8.33673	0.216729	0.170113	7.31833	7.36603	7.998	0.0250127	0.903088	7.84964	7.82075	8.13142	0.0954789	0.586708	8.40215	9.17411	9.27833	0.268397	0.0745927	9.42179	9.04986	8.71787	0.286956	0.0546656	5.58717	7.84927	8.81379	-0.0275215	0.899985	7.32174	8.07931	8.94165	0.123319	0.474465	7.36638
1367950_at	8.93226	8.75986	8.78329	8.72045	8.88423	8.74539	-0.00971463	0.99973	8.74641	8.64688	8.60337	-0.0291815	0.752304	8.03351	8.32246	8.60963	-0.0881075	0.00816316	8.3453	8.04727	8.40402	-0.0975915	0.00268834	8.18911	8.09567	8.17001	-0.117374	0.000534522	8.68295	8.61109	8.35839	-0.0485706	0.141848	8.22823	8.14163	8.27897	-0.105989	0.00141382	7.99892	8.20936	8.55456	-0.0998492	0.00259603	8.49499	8.21289	8.82284	-0.055857	0.0912257	8.32179
1367951_at	8.5756	5.90356	5.17108	5.12016	4.32618	5.9013	-0.24951	0.99973	5.95838	5.03898	5.05898	-0.177315	0.984786	2.25789	4.75551	5.08567	-0.669277	0.565611	1.8775	2.77748	11.4449	-0.626543	0.567624	4.50176	1.59124	7.52252	-0.675663	0.541202	6.18896	4.82688	2.50553	-0.517647	0.660349	2.80585	1.90883	7.37521	-0.825013	0.4387	5.11352	2.55478	0.91803	-1.39824	0.157249	0.749225	1.98519	6.6863	-1.4883	0.13209	2.11195
1367952_at	7.54524	7.59636	8.14253	7.82253	8.08896	7.70861	0.00714438	0.99973	8.00282	8.00805	7.95447	0.0283664	0.991281	7.49862	7.38708	7.40053	-0.0764561	0.858257	7.15913	6.88828	7.34488	-0.135986	0.705159	7.30419	6.86902	6.8091	-0.164112	0.643767	2.98054	4.86049	6.00242	-0.822136	0.00552608	3.19131	5.66057	4.99566	-0.804284	0.00643076	4.85931	5.43252	6.01221	-0.532785	0.0736539	6.3026	2.85985	5.92173	-0.723575	0.015434	5.82006
1367953_at	6.66868	6.6382	7.11393	6.70831	6.54639	6.28929	-0.0746424	0.754344	6.71333	6.42582	6.28614	-0.0834634	0.483373	6.62182	5.63545	6.34653	-0.148582	0.0149113	6.39517	6.58215	6.90148	-0.0503425	0.438691	6.11548	6.32894	6.59603	-0.112482	0.0574552	7.0386	7.31699	7.49765	0.0865011	0.157608	7.877	7.73224	7.60067	0.173729	0.00387314	8.18055	8.02531	7.85307	0.225513	0.000366525	8.03839	8.22892	7.37668	0.199036	0.00135926	7.68334
1367954_at	8.83566	8.88804	8.83683	9.29266	9.28926	8.69872	0.0179854	0.99973	9.29964	9.49344	8.91589	0.0406613	0.789192	9.4773	9.34788	8.92567	0.0428583	0.451058	9.59895	9.94807	9.24823	0.0959898	0.046478	9.54589	9.76777	9.84947	0.114818	0.0181631	11.4445	11.2998	11.0693	0.32827	1.75749e-07	11.09	11.4874	11.179	0.325797	1.96158e-07	11.9065	11.3896	11.1205	0.353329	5.2466e-08	11.9648	11.4424	10.9507	0.3505	5.90981e-08	11.4676
1367955_at	7.92903	8.5356	8.96001	9.07927	8.86708	8.59306	0.0282122	0.99973	9.10042	9.14261	8.35039	0.0302708	0.932045	8.85061	8.98611	8.43152	0.0132327	0.894779	9.01027	8.91655	8.43364	0.0182133	0.833442	8.77132	8.7729	8.60516	0.00716025	0.94006	8.56405	8.81489	8.98397	0.0186725	0.838271	8.9064	8.70591	8.01364	-0.0234246	0.786455	8.84361	8.92896	8.05255	-0.0123324	0.898997	8.74232	8.65558	7.91601	-0.04105	0.6122	8.59599
1367956_at	6.68241	7.35772	6.85849	7.41547	7.70969	7.57864	0.096888	0.644417	7.7907	7.54531	7.19102	0.0850151	0.535065	7.82545	7.36686	7.61625	0.103273	0.128685	7.66715	7.14949	7.3815	0.0639862	0.354837	7.37007	7.17885	6.86737	0.0122344	0.89392	7.0319	7.30486	7.0388	0.00987168	0.917403	7.24013	7.21582	6.91967	0.00979818	0.915767	7.66564	6.97032	6.74212	0.00811601	0.932516	7.45679	6.74655	6.72386	-0.0221639	0.802383	6.83669
1367957_at	9.97952	10.0665	10.1291	10.3817	10.445	10.2038	0.0419624	0.472334	10.1973	10.023	10.3612	0.0208717	0.758578	10.2332	10.1406	10.1423	0.0179027	0.523956	10.4347	10.06	9.8104	0.00744026	0.805345	9.62726	9.93569	9.76507	-0.0394955	0.0928516	10.3495	10.1711	10.1703	0.0261101	0.2979	9.86644	9.71048	10.114	-0.0218346	0.39682	9.64885	9.70066	9.80933	-0.0477555	0.0431053	9.82726	9.90432	10.0574	-0.016943	0.541269	9.94405
1367958_at	10.5978	10.5832	10.2328	10.102	10.4884	10.4584	-0.00436752	0.99973	10.2045	10.1604	10.5245	-0.0117659	0.948041	10.471	10.7429	10.6135	0.0314889	0.327475	10.7784	10.7593	10.6725	0.0488052	0.0899383	10.9584	10.5799	10.5662	0.0438687	0.135213	10.7062	10.6804	10.7236	0.0443316	0.134745	10.7109	10.5063	10.9372	0.0461262	0.116249	10.3335	10.7149	10.9092	0.037094	0.223472	10.6706	10.6256	10.9947	0.0522592	0.0777007	10.4987
1367959_a_at	7.59583	7.60323	8.13629	8.2582	7.93713	7.48583	-0.00487883	0.99973	8.12405	8.43183	7.63029	0.0255131	0.965862	7.7709	7.97546	7.51595	-0.0298797	0.788588	7.82613	8.36077	7.84556	0.0168562	0.877318	7.68843	8.18775	7.69359	-0.0111428	0.921821	8.68748	8.64883	8.4447	0.118749	0.150725	8.80424	8.92985	7.92463	0.109979	0.186105	9.50693	9.19254	8.01089	0.166054	0.0405315	9.15794	9.02295	7.91507	0.133327	0.107085	9.13723
1367960_at	9.89922	10.5404	10.3153	10.3977	10.675	11.0415	0.0824059	0.222092	11.1741	10.8768	11.0042	0.124416	0.00770636	10.6718	10.4044	10.5839	0.0622241	0.0861263	9.97232	9.76516	10.394	-0.0095821	0.834052	10.0148	9.94254	10.0634	-0.0144251	0.746891	10.175	9.68709	9.88458	-0.0279303	0.485457	9.90765	9.67697	10.0351	-0.0339723	0.375422	9.57067	9.58866	9.80242	-0.0663017	0.0617364	9.62275	9.92977	9.97048	-0.0387068	0.310803	9.53489
1367961_at	4.05768	4.00761	4.44938	2.77663	4.83063	4.38239	0.155773	0.99973	4.84189	2.96592	3.89578	0.132006	0.982086	4.39825	4.52855	2.41446	0.0592456	0.950689	3.10387	3.66541	5.65625	0.199315	0.800626	4.68359	4.33596	5.17634	0.43532	0.539167	2.32018	4.69059	4.81574	0.100608	0.909965	4.75957	5.5989	4.55382	0.50437	0.464376	3.28762	5.02248	1.16789	-0.3802	0.60714	4.66681	4.93766	3.59985	0.321419	0.676723	3.68439
1367962_at	9.99431	5.68531	5.53504	3.42336	4.97801	4.72684	-0.463751	0.914202	5.73323	5.71322	5.08018	-0.11486	0.983065	4.53344	6.98055	5.39115	-0.102859	0.903767	5.71994	3.40262	12.4053	0.0641386	0.937614	5.31313	5.4838	8.6729	0.0860458	0.913837	8.75516	4.08714	5.17809	-0.0631563	0.939877	3.94242	5.22866	8.76051	-0.0755258	0.925625	1.95227	5.97378	4.83353	-0.635414	0.293428	4.8081	4.00552	9.17847	-0.0858016	0.9203	5.92579
1367963_at	7.1203	8.14143	7.65273	7.78273	8.04717	7.69442	0.0368245	0.93389	7.57566	7.50861	7.66993	-0.0109887	0.982086	8.05256	7.55539	7.94997	0.0386021	0.50302	7.85713	7.55976	7.92009	0.025254	0.662696	7.77173	7.54519	7.59431	-0.00112859	0.988565	7.24932	7.5401	7.33067	-0.0519078	0.321736	7.42246	8.19702	7.40048	0.00417289	0.952954	7.72266	7.8704	7.33918	-0.000314533	0.996612	7.79097	7.54632	7.68515	0.00585073	0.937712	7.64015
1367964_at	10.4629	7.14079	4.99943	6.08939	5.53902	5.5522	-0.25456	0.905289	6.15828	6.37376	6.54859	-0.10227	0.960256	5.83271	7.84616	6.71128	-0.0166418	0.970948	6.40866	6.81241	13.0936	0.282102	0.370719	6.9478	7.40424	9.81243	0.222284	0.509371	9.41587	6.83275	6.77421	0.151649	0.68013	7.04418	6.87203	9.37402	0.171056	0.627155	7.41239	7.12905	6.87011	0.0637714	0.879408	6.72436	6.84809	9.5335	0.155145	0.675913	7.63597
1367965_at	7.91097	7.76702	7.87591	8.10252	7.93995	7.9628	0.0274763	0.958436	8.14082	7.9971	8.20727	0.0477349	0.597606	8.61301	8.20426	7.92821	0.0705126	0.0908451	8.3902	8.31784	8.07798	0.0735202	0.0649168	8.19693	8.44528	8.11107	0.0715913	0.075293	8.06674	7.76513	8.52831	0.047636	0.264525	8.04535	8.40246	7.65827	0.0325457	0.473708	8.45364	8.31741	8.09082	0.0778813	0.0558487	8.0334	8.32351	7.95278	0.0454377	0.298783	8.36727
1367966_at	9.78035	9.54008	9.5349	9.47613	9.426	9.52333	-0.0138728	0.952387	9.39588	9.19949	9.19996	-0.0462718	0.116976	9.10757	9.02683	9.29188	-0.0655896	0.00171141	9.53613	9.65438	9.40076	-0.00555358	0.829222	10.0118	9.96418	9.92043	0.0589196	0.00329674	9.7983	9.95295	10.1558	0.059285	0.00319543	10.0381	10.0301	10.1988	0.0766596	0.000270183	10.3436	10.026	10.2713	0.0942869	2.40906e-05	10.1605	10.2096	10.1356	0.088025	5.97787e-05	9.91415
1367967_at	9.67548	10.05	9.99179	10.163	9.93479	9.8315	0.00217782	0.99973	9.82472	10.0463	9.98273	-0.00139325	0.994565	9.5287	9.27465	9.66705	-0.0699916	0.010789	9.33563	9.24152	9.37562	-0.0962767	0.000530829	9.62443	9.75037	9.89588	-0.0298789	0.290605	9.70572	9.58756	9.8765	-0.0348744	0.210128	9.79761	9.57651	9.57316	-0.0458991	0.0872427	9.14857	9.49321	9.73032	-0.0752311	0.0055536	9.17279	9.50379	9.37272	-0.0914303	0.00107936	9.22591
1367968_at	3.43295	5.7806	5.46737	6.13006	5.91112	5.75632			4.47177	6.20846	5.99052			1.09936	3.51795	4.79453			2.30249	0.0119864	4.67709			2.74988	1.17896	3.9079			6.22143	6.02716	5.58936			5.30855	5.97206	2.44654			6.15407	5.60777	0.473279			5.24121	5.23115	0.783404			5.12401
1367969_at	11.2418	11.4488	11.5406	11.466	11.4952	11.6431	0.0134868	0.959896	11.5591	11.424	11.648	0.0145912	0.830729	11.66	11.5406	11.628	0.022826	0.302508	11.9029	11.7822	11.7336	0.0470509	0.0175342	11.6324	11.5321	11.3192	0.00838562	0.742922	11.1784	11.2706	11.0781	-0.0321413	0.116243	11.074	11.2392	10.954	-0.0434115	0.0301996	11.2965	11.1524	10.7475	-0.04673	0.0209988	11.0281	11.0411	10.8409	-0.0589563	0.00432616	10.933
1367970_at	7.64007	7.91352	8.76259	8.43114	8.55338	7.85857	0.00203453	0.99973	8.3521	8.24502	8.12265	-0.00425781	0.995023	8.30725	8.26483	8.06225	-0.00928199	0.944122	8.22917	8.41484	8.4124	0.0152716	0.896265	8.06512	7.91082	7.31879	-0.0910857	0.316248	8.13739	8.11756	7.60462	-0.0559651	0.578113	7.51693	8.21588	7.19319	-0.115065	0.191785	8.09532	7.7362	6.66009	-0.145377	0.093017	7.95259	7.83349	7.23009	-0.108431	0.23031	7.92683
1367971_at	11.8483	11.9584	11.7736	11.6786	11.6148	11.7871	-0.0125895	0.957567	11.5748	11.5906	11.8376	-0.0158302	0.771806	11.9546	11.6812	12.0376	0.0115039	0.615174	11.902	11.915	12.1656	0.0239965	0.198548	12.1255	12.0371	12.2626	0.0416663	0.0220602	12.0867	12.1021	12.2362	0.0416791	0.0227413	12.0265	11.982	12.2531	0.0351451	0.0550319	12.1135	11.965	12.0121	0.0283752	0.131424	12.0094	11.9865	12.0618	0.0270724	0.155049	11.9716
1367972_at	11.1578	11.1338	10.9574	11.0538	11.0211	11.1704	0.00141504	0.99973	11.0473	11.2077	11.0895	0.00571167	0.939975	11.7589	11.4947	11.4721	0.0642036	3.7844e-05	11.5667	11.6248	11.5565	0.0652144	1.99097e-05	11.6704	11.6712	11.7064	0.0776206	2.42256e-06	11.8021	11.7826	11.9218	0.0963535	5.56777e-08	11.9628	11.9543	11.7896	0.104449	1.47451e-08	12.0547	11.8391	11.8597	0.106331	1.05036e-08	11.8643	11.8247	11.7867	0.0951164	6.54644e-08	11.7801
1367973_at	9.673	9.61673	8.63179	12.5336	12.0553	13.1293	0.443279	1.02452e-08	13.8585	13.8614	13.2036	0.561453	1.2245e-10	14.2185	14.2141	14.0673	0.616341	3.01581e-11	14.1064	14.1621	14.1416	0.613305	1.71651e-11	13.8731	13.7181	13.707	0.574955	7.2348e-11	13.022	12.6011	12.8479	0.472538	1.06008e-10	12.3865	12.5023	12.0731	0.414782	8.31234e-10	11.8318	12.086	11.2847	0.343985	1.68707e-08	11.8311	12.0753	11.6242	0.357788	8.27038e-09	11.7306
1367974_at	11.4564	11.4969	11.5081	11.5575	11.4973	11.3973	0.0111566	0.975619	11.3547	11.5398	11.489	0.00826583	0.932195	11.3083	11.6214	11.6066	0.0145835	0.501264	11.5911	11.2458	11.5954	0.0101993	0.636496	11.5369	11.4361	11.5782	0.0153022	0.453265	11.3961	11.29	11.3268	-0.00734348	0.758139	11.0113	11.0529	10.8231	-0.0559473	0.0026087	10.6785	10.7712	10.8268	-0.0829528	4.51436e-05	10.8569	10.6931	10.7299	-0.0828116	4.73088e-05	10.6185
1367975_at	7.24787	7.29575	7.79927	8.09306	7.93374	7.79177	0.105784	0.54334	7.95454	8.22811	7.70989	0.109922	0.311445	7.93925	7.97059	7.70745	0.0935532	0.157111	7.43753	7.0494	7.33101	-0.0209822	0.793916	7.81569	7.59506	7.1691	0.0279811	0.722574	7.11299	7.35633	7.73592	0.00391071	0.96837	6.81581	6.92854	6.50383	-0.128853	0.0394373	7.44555	6.92185	6.26206	-0.105037	0.10044	6.91645	6.90422	6.70712	-0.108693	0.0911319	7.08225
1367976_at	9.63358	9.31522	9.36986	9.46178	9.45413	9.46032	0.00494973	0.99973	9.52015	9.58368	9.57523	0.0202593	0.760487	9.7613	9.86891	9.78001	0.056568	0.0156435	9.78994	9.96083	9.93142	0.0698238	0.00243897	10.1456	9.7413	9.91632	0.0755352	0.0013298	10.3311	10.3155	9.94285	0.113076	1.36196e-05	10.4366	10.4294	10.2868	0.139596	7.28122e-07	10.5169	10.4907	10.0376	0.134309	1.25096e-06	10.1595	9.96046	10.2234	0.101558	5.98521e-05	10.1947
1367977_at	13.3025	13.3829	13.4862	13.383	13.3194	13.3105	-0.0129674	0.99973	13.4527	13.4821	13.5513	0.00398753	0.989444	13.1728	13.1817	13.1156	-0.0326736	0.416751	12.7497	12.8311	12.9254	-0.0683597	0.0479218	12.1779	12.4291	12.7434	-0.112555	0.00175699	10.9531	11.0408	10.3277	-0.321566	1.20766e-09	9.57494	9.86287	9.36646	-0.48747	7.42917e-13	9.7191	9.86156	9.87265	-0.455037	2.45804e-12	9.59089	9.62608	10.0849	-0.462818	1.6558e-12	8.58876
1367978_at	7.92194	7.89541	8.04609	7.61244	7.74928	8.09467	-0.0159573	0.99973	7.4027	7.99807	7.8524	-0.0288088	0.905405	7.30865	7.06003	7.14782	-0.140161	0.0101124	6.56629	7.56044	7.61584	-0.128237	0.0139817	7.4021	7.33794	7.96993	-0.0631294	0.254991	8.49681	8.67874	8.18454	0.0966811	0.0694138	8.40006	8.53753	8.26874	0.0882078	0.0985931	8.25477	8.60155	8.64666	0.104901	0.0495262	8.3299	8.56849	8.71823	0.111371	0.038214	8.21972
1367979_s_at	12.3566	12.5124	13.0024	12.5367	12.5207	12.436	-0.0278169	0.836807	12.6294	13.0404	12.6541	0.003642	0.989211	12.2862	12.2985	12.485	-0.0442433	0.109338	11.9153	11.9819	12.0315	-0.0893206	0.00105335	11.3004	11.4038	11.9061	-0.143622	6.05525e-06	10.1496	10.5317	10.307	-0.302889	3.23342e-11	9.89854	9.9656	9.91182	-0.360305	1.1899e-12	10.3001	10.0754	10.16	-0.324018	7.70013e-12	9.89357	9.84532	10.1605	-0.354472	1.41017e-12	10.4722
1367980_at	10.4987	10.371	10.5914	10.4227	10.4877	10.4344	-0.0132084	0.948125	10.4886	10.3657	10.4633	-0.0144778	0.807415	10.0037	10.2962	10.3364	-0.0463437	0.0145402	10.0276	10.2938	10.2969	-0.0471476	0.00992601	10.1613	9.94641	10.2679	-0.0586443	0.00194068	10.1822	10.1125	9.91029	-0.0667419	0.000554096	9.9887	10.1689	10.0945	-0.0644381	0.000798853	10.2973	10.2765	10.2572	-0.037051	0.0470104	10.4103	10.3054	10.4376	-0.0220735	0.267735	10.469
1367981_at	8.86908	8.73921	8.96558	9.04884	8.79368	8.8815	-0.00110654	0.99973	8.90789	8.72812	8.81461	-0.0158902	0.834285	8.64374	8.64194	8.82376	-0.0346399	0.135599	8.44375	8.5836	8.60298	-0.0613394	0.00549759	8.4318	8.51316	8.67281	-0.0620954	0.00538068	8.84269	8.78024	8.77264	-0.0188554	0.451289	8.59024	8.72677	8.80191	-0.0341202	0.130352	8.77585	8.82911	8.58655	-0.0301452	0.192156	8.81768	8.71893	9.05204	-0.00850957	0.772469	8.98241
1367982_at	9.15782	9.30786	9.02493	8.83811	9.2993	9.34513	0.0176164	0.99973	9.33244	9.31525	9.09941	0.0317993	0.880881	10.8469	11.5184	9.72177	0.238021	7.78114e-05	10.9529	10.6026	9.77902	0.205683	0.000242264	9.29401	9.44909	9.37539	0.0510435	0.373266	9.30378	9.46202	9.36134	0.0514855	0.374874	9.51073	9.18005	9.23245	0.040849	0.495335	8.64231	8.85701	9.13305	-0.0276303	0.673402	8.80058	9.13144	9.05202	-0.0085148	0.914919	8.97145
1367983_at	7.18595	6.52491	6.75062	7.18487	6.66944	7.27673	0.041822	0.898268	7.46552	7.64923	7.28289	0.126572	0.056221	7.57632	7.033	6.97484	0.0724818	0.139098	7.80589	7.83084	7.36386	0.164614	0.000671175	8.89187	8.88649	8.60044	0.362719	5.71591e-08	8.66522	8.64721	8.33755	0.322247	1.15421e-07	8.30843	8.37698	8.18833	0.278074	1.09913e-06	7.60299	7.90475	8.24251	0.210673	4.94651e-05	7.40017	7.59784	7.28337	0.119134	0.012335	7.65551
1367984_at	4.92464	3.70484	5.57395	5.10962	5.13363	3.81652	-0.0215762	0.99973	4.68131	3.70785	3.48216	-0.264234	0.702267	4.91799	5.58954	4.58914	0.0896143	0.80824	4.73113	3.53047	2.76906	-0.392912	0.138834	5.11854	3.54497	3.71524	-0.211739	0.478119	4.90852	5.68787	3.6908	-0.00768998	0.986303	5.17762	5.76073	4.8004	0.150505	0.634408	4.33705	2.60203	3.46561	-0.473573	0.0776943	5.47203	4.2395	5.15027	0.0634784	0.866646	3.72316
1367985_at	8.77909	10.4394	9.21661	11.6671	11.5122	11.763	0.265957	0.152625	11.821	11.4823	11.1214	0.244033	0.112202	11.5061	11.0362	9.31093	0.126548	0.261106	11.2844	11.533	10.4692	0.194751	0.0565362	10.7944	10.981	9.04919	0.0797185	0.49765	9.82281	9.75663	9.37452	-0.00550716	0.97395	9.83236	9.74779	9.84657	0.0181503	0.899588	8.75282	8.82658	9.54524	-0.100467	0.378144	9.00861	9.34381	7.47596	-0.176737	0.0961788	8.76309
1367986_at	10.4588	10.7417	10.3736	10.4137	10.1578	10.6642	0.00984195	0.99973	10.2744	10.3037	10.26	-0.00835814	0.984786	9.82175	9.66898	10.0332	-0.0713495	0.15232	9.15411	9.27189	10.0261	-0.125709	0.00748029	10.5627	10.4554	10.3944	0.0182375	0.76493	10.5628	10.7076	11.1476	0.0633496	0.198256	11.0292	10.6996	10.9842	0.0766668	0.109588	9.9793	10.6869	11.1498	0.0351841	0.52204	10.3505	10.8816	11.159	0.0618274	0.217468	10.7197
1367987_at	10.5179	10.7496	10.6082	10.8027	10.4071	10.798	0.0159581	0.932951	10.7122	10.4619	10.6485	0.00773115	0.955386	10.6417	10.5523	10.4999	0.00193214	0.952178	10.7611	10.6416	10.5204	0.0122909	0.613169	10.7943	10.9753	10.8592	0.0438608	0.0336032	10.7462	10.8259	10.6354	0.0251076	0.253021	10.9246	11.0772	10.8609	0.0541507	0.00931359	10.5664	10.9123	10.8612	0.0309224	0.149478	10.9793	11.0976	10.7722	0.0534951	0.0116145	10.9846
1367988_at	2.14373	3.7225	4.73264	4.43017	1.27555	3.60989	-0.199668	0.99973	4.54792	4.63235	1.64696	0.0557709	0.993476	4.24431	3.09829	2.98409	0.11495	0.926126	3.02137	3.21457	1.30035	-0.430236	0.654143	0.771997	4.54259	1.99277	-0.714827	0.423074	0.697397	1.77473	1.45635	-1.36648	0.0946323	1.94965	1.02572	4.593	-0.583386	0.529585	2.22671	1.03198	2.10965	-0.890704	0.305867	3.0834	1.20721	1.67595	-0.769421	0.394509	2.46648
1367989_at	8.97137	8.64995	8.305	8.22366	8.1423	9.41138	0.0380154	0.99973	8.22703	7.78724	9.05919	-0.0015706	0.998837	7.37968	7.13586	8.41499	-0.131323	0.411551	6.3218	5.46629	8.25309	-0.343248	0.0127846	7.01246	7.13541	7.09173	-0.238174	0.0888175	7.59527	7.39506	7.37421	-0.163809	0.269118	7.30311	6.83652	8.25703	-0.166061	0.260445	5.87555	6.75298	7.53878	-0.320333	0.0226771	6.85654	7.48207	8.11155	-0.161561	0.285198	6.69458
1367990_at	5.48299	4.93084	5.60557	3.32973	5.5515	4.71043	-0.285909	0.754909	5.22738	3.66855	5.51292	-0.192583	0.782393	5.52967	5.12819	4.80814	-0.0702486	0.828685	4.82292	5.27899	5.26825	-0.0781248	0.789293	5.26274	4.00564	5.25533	-0.170081	0.515026	5.57033	2.96692	4.72101	-0.338681	0.149007	5.32259	5.78564	5.58533	0.0414593	0.895895	5.33315	4.78779	5.51692	-0.0545523	0.864531	4.45111	5.0994	4.31724	-0.229088	0.3655	5.4934
1367991_at	9.35327	9.30609	8.99796	8.98581	9.02112	9.35868	0.000499322	0.99973	8.72558	9.11019	8.876	-0.0343735	0.499588	9.92722	9.55451	9.66378	0.0914653	0.000701512	10.0616	9.91954	9.98626	0.131746	7.87551e-06	10.0293	10.0271	9.90343	0.131381	8.4991e-06	9.6224	9.62056	9.73258	0.0831922	0.00125449	9.83604	9.80017	9.7629	0.104144	0.000119535	9.60137	9.81217	9.62103	0.0860804	0.000975286	9.72505	9.73795	9.78571	0.0967459	0.00031144	9.52923
1367992_at	5.50081	5.85141	5.60118	5.3462	5.21794	5.89281	-0.0710258	0.99973	5.51605	5.91786	5.95955	0.00996251	0.997278	5.72652	6.26637	4.61549	-0.0674183	0.886172	4.92522	4.7442	5.48077	-0.191099	0.601412	5.36715	5.57888	5.55412	-0.0654463	0.881031	2.07472	5.26795	5.41066	-0.562687	0.0755598	5.29288	2.45881	4.95162	-0.521371	0.100173	5.76225	5.28342	5.79209	-0.0372803	0.936062	8.58816	9.16879	8.5456	0.606744	0.05786	10.4422
1367993_at	7.94267	7.39619	8.4412	8.0069	7.91667	8.27764	-0.00194937	0.99973	8.19968	7.69039	8.15351	-0.0117205	0.981671	7.82496	7.94874	8.33044	-0.00800094	0.916083	7.91971	8.29459	7.91102	-0.00657491	0.924496	8.2061	8.07636	7.78721	-0.00989873	0.886757	8.31078	8.28731	7.80261	0.00954601	0.892992	8.32794	8.39151	8.19842	0.0403432	0.468887	8.25765	8.32226	8.26608	0.0362344	0.529478	8.33477	8.47374	8.39653	0.0569092	0.288616	8.2949
1367994_at	8.06551	7.87409	8.0222	7.62799	7.74633	7.88554	-0.0368425	0.950899	7.82457	7.74448	8.01602	-0.0168287	0.963828	7.13827	7.54767	7.54539	-0.102451	0.0559612	6.96998	6.3473	7.46897	-0.202115	0.000262198	7.19356	7.3126	6.96985	-0.152112	0.0039631	7.55148	7.91123	7.56002	-0.051834	0.365725	7.73379	7.96163	7.83697	-0.0200057	0.764937	8.63993	8.22012	8.08514	0.0636333	0.250851	8.57819	8.50515	8.05528	0.0747971	0.170314	8.27187
1367995_at	12.2075	12.3276	12.1925	12.1978	12.2926	12.6292	0.020984	0.878725	12.1565	12.2705	12.6155	0.0179746	0.794058	11.6351	11.55	12.0006	-0.0562438	0.0127621	11.1699	11.1615	11.575	-0.109685	1.54059e-05	11.5588	11.5998	11.7201	-0.06871	0.00220214	12.1946	12.2392	12.061	-0.00337006	0.916605	11.8884	12.1115	12.1018	-0.0190214	0.437127	12.1226	12.0411	11.8235	-0.023628	0.320545	11.8584	11.7546	11.6902	-0.0512601	0.0217492	11.734
1367996_a_at	6.39831	6.76898	6.88838	6.78051	6.77568	6.93451	0.0369628	0.964794	6.37127	6.46057	6.1902	-0.070479	0.56523	7.11407	6.65298	6.73995	0.0375826	0.588169	6.32538	6.82849	7.11203	0.0194389	0.787236	6.9994	6.8081	6.58472	0.0296463	0.666364	6.85009	7.23056	7.24817	0.0943935	0.0985231	7.83779	7.66996	7.08291	0.176447	0.00218047	7.5078	7.66197	7.31899	0.171028	0.00306608	7.59393	7.52104	6.94676	0.142485	0.0130439	7.88954
1367997_at	8.43615	8.13786	7.8797	8.33464	8.5192	8.39295	0.0397874	0.830542	8.45401	8.16697	8.12642	0.0108016	0.97267	7.88926	7.77054	8.10157	-0.0478488	0.230972	8.54008	8.89462	8.44946	0.0754634	0.0385208	8.56955	8.5977	8.41667	0.0589228	0.114983	8.12428	8.43603	8.35011	0.0203157	0.655329	8.08448	7.94133	7.70765	-0.0496088	0.197006	7.86402	8.30249	8.26278	-0.00807073	0.878489	8.10797	8.19349	7.92793	-0.0196294	0.672868	8.27149
1367998_at	10.0408	7.69021	8.18919	9.80387	9.60812	7.41813	0.138776	0.878725	10.2557	9.98816	7.62345	0.192227	0.528331	13.3678	13.5495	12.7827	0.71488	2.88028e-05	14.0653	13.996	13.5143	0.7817	6.08796e-06	13.4734	13.5924	13.1974	0.735539	1.36004e-05	10.5913	10.9802	11.9785	0.470559	0.00161817	11.2497	10.9875	11.5073	0.480583	0.00132889	10.05	10.7146	10.8519	0.386057	0.00872175	9.87645	11.2531	11.7741	0.440486	0.0032927	9.96651
1367999_at	12.238	11.8582	11.8723	11.6863	11.731	11.909	-0.0205333	0.918356	11.7853	11.6961	11.8503	-0.020288	0.79957	11.5925	11.4132	11.7474	-0.0441855	0.0918218	11.4305	11.1976	11.5643	-0.0676766	0.00711872	11.4898	11.6171	11.5498	-0.0481095	0.0560589	11.1169	11.1275	11.2196	-0.09863	0.000250017	10.817	10.8204	11.2538	-0.123777	1.65922e-05	10.5477	10.4646	10.8866	-0.167932	2.03427e-07	10.5169	10.7801	11.2212	-0.140498	3.04599e-06	10.4551
1368000_at	8.38655	8.0478	7.55131	8.35572	8.17931	7.73042	0.0756003	0.882008	8.60394	8.18949	7.97276	0.105121	0.531292	10.1182	10.5711	9.66337	0.398325	2.51607e-05	11.2981	11.085	9.72208	0.477107	1.63654e-06	10.4422	10.5732	10.2427	0.44158	4.65566e-06	9.48179	10.5455	10.5664	0.408878	9.00037e-06	10.1858	9.93423	9.90143	0.383349	2.17227e-05	10.0357	9.92596	9.72377	0.367099	3.96548e-05	10.7435	10.4916	11.9857	0.527104	2.23689e-07	10.6962
1368001_at	5.52243	5.82075	5.41427	6.24186	5.92763	4.07262	-0.139783	0.995642	6.04677	5.44692	6.0057	-0.00893372	0.997278	6.02842	3.2108	5.21579	-0.332379	0.28152	5.5782	4.72242	5.83595	-0.130149	0.706102	5.72013	2.71004	6.20611	-0.355562	0.225041	6.22593	6.13903	5.92037	0.0557492	0.890184	5.99931	4.75265	5.85356	-0.0906316	0.807184	6.4195	5.40933	6.32811	0.0416493	0.919733	5.90002	5.52722	5.4206	-0.0630041	0.87789	6.17034
1368002_at	8.73423	8.59658	8.17471	8.51953	8.47957	8.39854	0.000669253	0.99973	8.33443	8.3431	7.96773	-0.0430195	0.58313	7.71435	7.69022	8.27381	-0.101258	0.00583652	8.16677	8.26511	7.78699	-0.068343	0.0503608	8.86846	9.18519	9.0819	0.0960306	0.00689153	8.9122	9.20191	8.81938	0.0851655	0.0160625	9.23424	9.20445	8.94848	0.109358	0.00245279	9.23032	9.15268	9.1252	0.115845	0.00158657	8.89401	8.89654	9.03754	0.0797048	0.0268378	8.89589
1368003_at	8.7262	8.5571	8.00035	8.65575	7.83135	8.42858	0.0278911	0.99973	8.6056	8.00977	8.09417	0.0164611	0.984786	7.86314	7.79272	7.97035	-0.0475532	0.686528	7.88177	7.11847	9.40141	-0.0105246	0.936104	8.534	8.62601	9.51446	0.125833	0.175052	8.26023	7.85756	8.38988	0.00479183	0.974057	8.42874	8.08477	7.89917	-0.000770592	0.995315	8.8019	9.20128	10.1011	0.200519	0.02785	8.6482	9.06058	8.87154	0.122217	0.200113	9.22986
1368004_at	10.8681	10.8718	10.8848	10.7464	10.7352	10.796	-0.0141572	0.815481	10.6498	10.6918	10.6494	-0.0270226	0.172119	10.7099	10.7045	10.7412	-0.0196197	0.143293	10.7744	10.7985	10.9074	-0.00514194	0.747682	11.2071	11.3011	11.1828	0.0476621	0.000411793	11.0756	11.2162	11.2858	0.0427678	0.00117559	11.2557	11.2978	11.1865	0.0497543	0.000255363	11.1459	11.3802	11.2421	0.0509228	0.000210606	11.3816	11.2899	11.1041	0.0512138	0.000207328	11.2402
1368005_at	11.4861	11.315	11.6848	11.6063	11.6553	11.2802	-0.00963405	0.99973	11.6366	11.6564	11.3447	-0.00559043	0.989211	11.0034	11.184	11.2675	-0.0556772	0.25069	10.8329	11.0695	10.937	-0.0824548	0.0616618	10.4665	10.61	10.8083	-0.12508	0.00539382	10.7115	10.7729	10.2041	-0.134288	0.00312285	10.6995	10.9998	10.2904	-0.120755	0.00709022	11.6416	11.4856	10.5789	-0.0460904	0.343127	11.3997	11.1659	10.4238	-0.076867	0.0932964	11.1848
1368006_at	10.5634	9.62029	9.82195	10.1318	9.92048	9.48791	0.014396	0.99973	9.92088	9.78899	9.15827	-0.0191415	0.96076	10.8436	10.732	10.4149	0.129686	0.0258146	11.7784	11.3655	10.5343	0.202518	0.000597655	11.3231	11.3614	10.7987	0.195309	0.000931373	10.4299	10.952	11.2967	0.159828	0.00531855	11.0466	10.9158	10.5368	0.152369	0.00751508	10.3001	10.5888	10.0245	0.080126	0.174335	10.5035	10.4394	10.6898	0.113601	0.049222	10.4313
1368007_at	10.4	9.99626	10.1957	9.83272	10.2629	9.88556	-2.701e-05	0.9999	9.87952	9.61979	9.66855	-0.039538	0.906343	9.49582	9.75301	10.1057	-0.0307072	0.756696	8.45211	8.22491	9.84624	-0.181158	0.011825	10.0836	9.51132	9.80615	-0.0283613	0.762146	10.0219	10.5822	10.2266	0.0401821	0.652734	10.4066	10.4998	10.6119	0.072322	0.361906	9.03429	10.3086	10.5746	-0.0062124	0.955552	10.1838	10.9811	11.199	0.109363	0.147915	10.1213
1368008_at	9.4252	9.56025	9.66372	9.69818	9.81474	9.62132	0.0139058	0.99973	9.61492	9.71605	9.49741	-0.00133441	0.997002	8.95736	8.83104	8.77707	-0.119262	0.00284335	8.19886	7.89166	8.64942	-0.222942	2.10752e-06	8.01299	7.99248	8.38865	-0.242587	7.54115e-07	8.10683	8.00096	7.93695	-0.263096	1.15294e-07	7.79039	8.32593	8.11984	-0.252141	2.19026e-07	8.45826	8.51838	8.13891	-0.200469	6.58012e-06	8.33729	8.44307	7.96879	-0.221825	1.53283e-06	7.54211
1368009_at	8.44233	8.71784	8.48754	8.40094	8.58946	8.2188	-0.0183125	0.986877	8.15359	8.39278	8.51765	-0.0266484	0.79902	8.56291	8.22988	8.31497	-0.0241004	0.548205	8.42731	8.07089	8.28085	-0.043135	0.20223	8.74299	8.37404	8.50291	0.00500782	0.914936	9.22995	9.21891	9.14819	0.112474	0.00104593	9.36023	9.32743	9.05344	0.119835	0.000560465	9.47767	9.07691	9.19309	0.120099	0.000590994	9.39014	9.30198	8.72455	0.10226	0.00285379	9.16832
1368010_at	9.10483	8.4683	7.9804	9.082	8.89075	8.36107	0.0863122	0.709155	8.79752	8.87414	8.03242	0.0508248	0.79957	9.6326	9.87928	9.32645	0.217865	0.00125178	10.7884	10.3371	9.58807	0.307448	2.16778e-05	10.4934	10.5408	10.0548	0.326357	1.10509e-05	9.36877	9.65092	9.93288	0.223557	0.000710334	9.93578	9.43318	9.5111	0.219975	0.000838138	9.04244	9.13266	9.15169	0.140573	0.0276085	9.24959	8.99756	9.46517	0.160495	0.0129548	9.01264
1368011_at	7.06662	7.23472	7.14351	6.99458	7.19158	7.12131	-0.0130694	0.99973	7.11093	6.92541	7.15992	-0.0206711	0.873462	6.6312	6.60567	6.61993	-0.114702	0.00124535	6.95877	6.8128	7.21586	-0.0352147	0.315102	7.18672	7.49208	7.39069	0.0375048	0.288505	8.38104	8.15324	8.37581	0.212279	3.95708e-07	7.71503	7.94814	7.53374	0.109253	0.00145566	8.24809	7.9235	7.7532	0.153698	3.77817e-05	8.02272	7.61506	7.54422	0.108141	0.00182316	7.90003
1368012_at	9.7931	9.63769	9.35633	9.27079	9.33538	9.59343	-0.0115716	0.99973	9.24883	9.20101	9.33349	-0.0328941	0.567432	9.0694	8.98361	9.29413	-0.0558465	0.0388254	9.41638	9.03576	9.43464	-0.0277921	0.316534	9.76791	9.68036	9.80704	0.0415881	0.118761	9.68522	9.74136	10.0397	0.0517941	0.0501616	9.83441	9.87303	9.88846	0.0583047	0.0265227	9.88974	9.79393	9.67125	0.0464533	0.0832202	9.77502	9.95029	10.0184	0.0654165	0.014879	9.72748
1368013_at	7.11032	6.80051	6.93121	6.37462	6.46018	6.40643	-0.0944873	0.819457	6.00335	6.50963	6.14489	-0.139722	0.371971	6.18677	5.85044	6.4768	-0.151295	0.0901492	6.34795	5.98411	7.77422	-0.0402577	0.702494	7.38189	7.71777	7.15155	0.114511	0.197404	7.25862	7.96837	7.97751	0.17434	0.0434702	7.88512	7.3876	7.84694	0.169823	0.0486172	6.88445	7.37226	7.6622	0.0921035	0.324175	7.17001	7.32014	7.81123	0.117499	0.194874	6.94525
1368014_at	8.7477	7.55751	7.40028	7.31538	6.91954	8.21125	0.0128509	0.99973	7.62129	7.4427	7.81198	0.0436307	0.956737	12.3814	12.0003	10.4987	0.64886	8.34251e-06	11.8565	11.7053	10.8258	0.630815	7.65767e-06	8.93994	8.94212	9.33689	0.294389	0.0132811	7.27209	6.98031	7.89145	-0.00490216	0.979924	7.26922	7.07914	7.35195	-0.032385	0.839938	6.03583	6.83432	7.46593	-0.131328	0.307743	6.53668	6.77675	7.21521	-0.113488	0.396025	6.04477
1368015_at	7.44888	6.8676	7.01398	6.98929	6.76785	7.74886	0.0493276	0.988312	7.1067	6.69245	6.85312	-0.00712353	0.993476	11.5798	11.2391	9.81647	0.649784	2.72907e-07	11.0967	10.9382	9.79256	0.615068	3.96801e-07	8.43038	8.3674	8.52587	0.28746	0.00235798	7.21435	6.5159	7.52464	0.0322035	0.793918	6.66739	5.78909	7.13958	-0.0878479	0.387979	6.50033	6.91061	7.27502	-0.00585533	0.969278	6.99065	6.62846	6.92035	-0.0149664	0.914919	6.73067
1368016_at	9.45174	9.71029	9.33852	9.15597	9.27236	9.90647	0.00494309	0.99973	9.33047	9.04187	9.76521	-0.00498995	0.991532	8.33975	8.11697	9.08047	-0.145826	0.0100392	7.79211	7.5901	8.97119	-0.216587	0.000218008	8.82628	8.7701	8.71275	-0.101221	0.0648927	9.23607	9.23062	9.28995	-0.0239378	0.734512	9.18051	9.34838	9.23171	-0.023768	0.730924	9.32018	9.19534	9.2934	-0.0212408	0.768327	9.31793	9.43086	9.40932	-0.00323372	0.970297	9.39436
1368017_at	0.67789	2.75986	1.59429	3.06644	0.344533	1.19539			0.188977	2.75129	1.68959			2.1035	0	1.99749			0.747113	1.96	2.80035			2.38279	2.34942	0.771322			2.28567	0.221632	1.3972			1.44864	1.06387	1.03237			0.944508	2.8119	1.16212			1.45525	2.72307	2.69431			2.61428
1368018_at	10.4427	10.2445	10.2908	10.2445	10.1349	10.4094	-0.0012292	0.99973	10.4411	10.2867	10.2357	0.00697062	0.947408	10.1787	10.1889	10.0866	-0.0169171	0.381263	10.5139	10.3338	10.2701	0.0141272	0.45057	10.3623	10.4336	10.3595	0.0159256	0.394023	10.3843	10.3488	10.584	0.0233334	0.187193	10.4143	10.3092	10.4148	0.0151261	0.424498	10.4956	10.3808	10.4802	0.0252056	0.152517	10.2911	10.2021	10.5206	0.00923975	0.664534	10.2699
1368019_at	9.08928	9.136	9.14249	9.09874	9.11798	9.13787	0.00035403	0.99973	8.90762	8.89789	9.16826	-0.0200086	0.626697	9.0589	8.92437	9.08153	-0.0150519	0.465641	8.94168	9.24371	9.17828	0.00068782	0.980022	9.05401	9.11155	9.22764	0.00234572	0.924751	9.04059	9.16436	9.26081	0.00613722	0.793377	9.27304	9.27346	9.23601	0.0227474	0.215682	9.29655	9.29746	9.36629	0.0319443	0.0740091	9.37315	9.37101	9.36189	0.0394535	0.0276687	9.69511
1368020_at	9.42246	9.34156	9.66723	9.46105	9.6349	9.27151	-0.0275931	0.983175	9.26355	9.94056	8.92466	-0.0410551	0.784577	8.64296	9.2716	9.2986	-0.0881655	0.080813	8.64303	8.65813	8.56221	-0.16076	0.00129563	8.50807	8.39648	8.71634	-0.174505	0.000646253	7.07481	7.51662	7.00307	-0.421697	3.33638e-09	7.18558	7.34233	7.12613	-0.417131	3.6219e-09	7.5415	7.7105	7.15702	-0.368273	2.59433e-08	7.58234	7.3644	6.94899	-0.401946	5.75875e-09	7.5492
1368021_at	7.36997	7.39972	6.80918	7.29054	7.69762	7.06581	0.0927616	0.99973	6.86551	6.59586	6.76424	-0.0313848	0.989211	5.45439	5.54408	6.15014	-0.271342	0.33996	5.5348	2.836	6.69871	-0.54558	0.0297628	4.72483	4.27551	5.52393	-0.516985	0.0413931	7.44753	5.67346	5.56298	-0.15872	0.603681	7.06424	6.37943	5.68597	-0.117213	0.711661	4.68373	6.19818	7.36311	-0.204397	0.483592	6.55239	8.17989	8.67862	0.16952	0.581162	7.63378
1368022_at	9.8835	9.73759	9.70019	9.4841	9.6439	9.66468	-0.024922	0.554656	9.39177	9.48125	9.34298	-0.0540864	0.00680828	9.53962	9.6639	9.76997	-0.0159081	0.340839	10.0112	9.88039	9.88791	0.02372	0.112881	9.82075	9.98554	10.0394	0.0268866	0.0724009	10.3349	10.4179	10.3313	0.0855934	1.93107e-06	10.4189	10.5164	10.3022	0.0926559	6.24669e-07	10.6494	10.5566	10.5013	0.114219	2.17081e-08	10.4705	10.6239	10.6989	0.118093	1.20313e-08	10.6129
1368023_at	8.38771	8.4554	7.92774	8.10774	8.13483	8.30044	-0.00417133	0.99973	8.19099	8.11889	8.22592	-0.00453929	0.98515	8.35781	8.20554	7.9121	-0.00844285	0.824747	7.94568	8.16316	8.24008	-0.0157186	0.619667	7.9607	7.90868	8.13408	-0.0362676	0.190938	9.1212	9.18389	9.13134	0.15668	1.52769e-06	9.24606	9.3388	9.48243	0.189406	8.55467e-08	9.63392	9.48125	9.7286	0.228773	3.79274e-09	9.66067	9.47985	9.55537	0.221395	5.96215e-09	9.52357
1368024_at	7.38587	8.08723	7.28082	7.71144	7.57299	7.39172	0.0105118	0.99973	7.78633	7.89791	7.55431	0.0458254	0.649511	7.54957	7.09329	7.17972	-0.0451531	0.332363	7.63913	7.9299	7.72492	0.0493313	0.254235	7.47689	7.42806	7.83819	0.014569	0.791394	9.12448	8.92949	8.73634	0.251037	9.70478e-07	9.14959	8.72285	9.02741	0.25686	7.0427e-07	9.07968	9.13665	8.63446	0.254059	8.02863e-07	9.12412	8.94784	9.02216	0.267487	3.64837e-07	8.8944
1368025_at	10.9318	12.1688	12.649	11.7752	12.33	12.6281	0.0585563	0.83729	12.6041	12.6946	12.6423	0.105823	0.249648	11.4863	12.0144	11.9079	0.00590013	0.946204	11.5701	10.8408	11.5505	-0.0546939	0.358412	10.766	10.3823	9.92759	-0.182923	0.00150427	9.62489	10.3016	10.2528	-0.225057	0.000177093	10.0154	10.6235	9.60959	-0.222292	0.000208008	10.1626	9.59611	9.76702	-0.256373	4.07961e-05	9.72361	9.79791	10.1376	-0.249692	5.86474e-05	10.0695
1368026_at	9.59093	9.17495	9.23567	9.20452	9.3711	8.78016	-0.0245625	0.906784	9.15359	9.08767	9.03727	-0.0281207	0.711066	9.28499	8.99876	9.56892	0.00149577	0.973286	9.30689	9.08269	9.19157	-0.0122549	0.730838	9.28515	9.31617	9.48314	0.0138439	0.695921	9.65055	9.55403	9.43503	0.0420842	0.1536	9.36974	9.5175	9.17046	0.0123636	0.731836	9.47607	9.411	9.35374	0.0218953	0.508527	9.33979	9.37814	9.63333	0.0274103	0.393141	9.66512
1368027_at	8.31037	8.04716	7.65961	8.04791	8.02245	7.92963	0.0318297	0.97995	8.29209	8.46618	8.1049	0.082606	0.412364	8.92614	8.91578	8.39721	0.159962	0.00417016	9.94624	9.4194	8.8804	0.26533	1.68277e-05	10.0921	10.1656	9.38289	0.33546	9.36938e-07	9.0991	9.52269	9.82878	0.276561	7.95016e-06	9.57816	9.83274	9.1318	0.281273	6.35474e-06	9.04729	9.22518	9.08385	0.220648	0.000147633	8.94609	8.74695	9.10077	0.190535	0.000753865	8.99054
1368028_at	8.38565	8.62873	8.43003	7.98908	7.97812	8.05697	-0.0715453	0.89288	7.77603	8.02024	7.7095	-0.103212	0.531777	7.82788	7.69305	7.3717	-0.141592	0.0814258	7.56012	7.56049	7.49585	-0.158657	0.0404296	7.60123	7.35002	7.92665	-0.142753	0.0689657	7.50891	6.945	7.25694	-0.218338	0.00587476	7.13302	6.93297	7.08409	-0.255461	0.00156337	7.30934	6.1429	7.3659	-0.283143	0.000625855	6.92434	6.28237	6.70608	-0.343499	7.54061e-05	6.02371
1368029_at	12.2673	11.9058	12.036	11.8423	11.8491	11.7267	-0.032992	0.267711	12.0212	12.0234	11.7088	-0.0194909	0.53248	12.3477	12.1986	12.2849	0.0234483	0.131532	12.1531	12.2053	12.1341	0.0101368	0.54845	12.2367	12.2148	12.2885	0.0198863	0.193686	12.1206	12.1318	12.2004	0.00856225	0.635672	12.0832	12.2019	12.0795	0.0050601	0.794507	12.3954	12.099	12.2023	0.0181168	0.250707	12.1595	12.0387	12.1519	0.00448368	0.827904	12.056
1368030_at	7.74347	7.42952	7.86083	8.06953	8.19211	7.57258	0.0184881	0.99973	8.20513	8.25183	7.74508	0.0408269	0.853811	8.07763	8.33174	8.04126	0.0559771	0.427427	8.7459	8.5642	7.94369	0.101566	0.0951879	8.66274	8.49611	8.08606	0.101674	0.0983451	7.87859	8.54719	8.54633	0.085551	0.176222	8.53565	8.55555	8.44812	0.118984	0.0516762	8.62521	8.53937	7.6527	0.0755397	0.243799	8.64899	8.22325	8.10591	0.0863919	0.176929	8.39246
1368031_at	8.73994	9.3218	9.10192	8.95043	8.97209	9.12746	0.00188257	0.99973	8.87759	9.05667	9.18231	0.00534668	0.982596	10.1488	10.0143	9.91505	0.154962	1.88576e-06	9.90708	10.0356	9.78193	0.137887	5.50943e-06	9.45163	9.42086	9.63917	0.0777879	0.00265856	8.87713	8.89297	8.92739	-0.0169899	0.570892	8.79194	9.12569	8.82469	-0.0147687	0.626263	8.95687	8.99311	8.73282	-0.0179016	0.547911	8.98597	9.14769	8.98308	0.00544164	0.88411	9.07808
1368032_at	8.80541	8.84699	8.68989	8.71429	8.58395	8.85451	-0.00625141	0.99973	8.92095	8.93022	8.76305	0.0190451	0.801914	11.0541	10.6583	10.3373	0.28667	1.33365e-10	10.7641	10.8637	10.3698	0.284575	1.30115e-10	10.3369	10.3008	10.2002	0.231581	3.74067e-09	9.18959	9.43287	9.30149	0.0883228	0.000448948	9.26079	9.20756	9.26573	0.0785559	0.00144103	9.16789	9.11053	9.17134	0.0636888	0.00869674	8.92045	9.10142	8.95967	0.0388209	0.115871	8.85034
1368033_at	4.97306	5.75456	5.78975	5.99917	4.49004	6.02712	0.0940196	0.958902	5.52782	5.60726	5.23149	0.093442	0.85146	8.26263	7.16951	7.11549	0.552846	0.000309684	8.06377	7.91909	7.2209	0.596023	8.68599e-05	7.01994	7.60074	7.18801	0.50743	0.000516063	6.37884	6.33155	6.22533	0.304367	0.0283495	6.9343	6.03339	6.24051	0.322494	0.0198485	6.44626	5.72982	5.63139	0.213181	0.135562	5.84367	6.32677	6.16867	0.257467	0.0695305	5.77207
1368034_at	4.09321	5.49034	5.16301	4.55781	3.53567	4.39748	-0.14817	0.99973	5.01864	4.60981	4.00604	-0.0191111	0.997278	5.33894	4.57519	4.78628	0.0925917	0.919316	3.43986	3.22135	2.19936	-0.66147	0.290035	3.26571	1.13475	1.64659	-1.32742	0.0255997	4.16342	4.394	5.11312	-0.0146689	0.988568	5.43564	5.11859	1.30094	-0.471254	0.48756	5.0396	1.92398	4.11024	-0.424963	0.544313	4.30354	4.08985	3.38475	-0.231631	0.770437	4.65209
1368035_a_at	11.3298	11.212	11.4619	11.5278	11.4607	11.1563	-0.000564213	0.99973	11.5139	11.4469	11.2008	0.000193527	0.999163	10.9196	10.7209	11.1841	-0.0575195	0.0125791	11.1801	11.1026	11.1379	-0.0313527	0.166515	10.8601	10.8563	10.6937	-0.0756779	0.00111733	10.8171	10.8106	10.7966	-0.0750042	0.00119868	10.6147	10.5055	10.6592	-0.104014	3.33526e-05	10.6991	10.5362	10.9872	-0.0842275	0.000405375	10.2329	10.5006	10.4232	-0.132628	1.20071e-06	10.0114
1368036_at	11.2446	11.0232	11.3338	11.3463	11.3827	11.0117	-0.0033866	0.99973	11.315	11.2575	11.1306	-0.00487106	0.982086	10.8158	10.6837	10.9432	-0.0598954	0.00746416	10.9175	10.9571	10.9439	-0.0432112	0.0428429	10.4568	10.7467	10.7236	-0.0830468	0.000311981	10.7251	10.6216	10.5142	-0.0859767	0.000203403	10.1871	10.3323	10.1458	-0.141162	2.70981e-07	10.1903	10.1444	10.5954	-0.128979	1.0575e-06	10.1718	10.1837	10.1859	-0.146954	1.40048e-07	9.69001
1368037_at	10.1527	10.7865	10.7605	10.5958	10.5348	10.7382	-0.00252013	0.99973	10.4658	10.6399	10.9901	0.00745914	0.970808	10.4314	10.266	10.3684	-0.0393248	0.136015	10.2739	10.4694	10.4306	-0.0343274	0.178756	10.2747	10.2934	10.3903	-0.0443133	0.078585	10.2884	10.2268	10.2554	-0.0530727	0.03502	10.2768	10.2472	10.1911	-0.0556838	0.0263829	10.4724	10.2902	10.0218	-0.0526586	0.0379944	10.2652	10.0846	10.0795	-0.0692143	0.00721304	10.2225
1368038_at	9.85137	9.84544	9.76925	9.53036	9.63257	9.75611	-0.0212472	0.979305	9.26882	9.24643	9.62877	-0.0606213	0.333132	8.65903	9.06204	9.43003	-0.113065	0.0025509	8.57923	9.09518	9.44299	-0.115101	0.00153969	8.9087	9.10618	9.36882	-0.10019	0.00526354	9.59921	9.31858	9.08951	-0.0677567	0.0582788	9.454	9.46676	9.56709	-0.0428744	0.254371	9.49551	9.75326	9.74036	-0.0177975	0.691406	9.91288	9.83681	9.91035	0.0153114	0.742168	9.96609
1368039_at	3.82775	5.15471	3.59647	1.67067	5.24516	1.78871	-0.60444	0.891467	2.14975	2.02318	3.02533	-0.688592	0.682784	1.78255	3.31232	2.00209	-0.74012	0.311083	4.38478	1.42603	4.74447	-0.297632	0.714749	0.745666	2.18978	2.99345	-1.16482	0.0784032	4.22388	5.31286	5.19249	0.360276	0.657977	5.1613	2.35723	4.92552	0.0404839	0.96683	2.32427	2.99401	3.11698	-0.448216	0.566557	5.86995	1.50472	4.56883	-0.149661	0.876166	5.16426
1368040_at	8.84632	9.08238	8.80836	8.85698	8.79354	8.94112	-0.00588377	0.99973	8.87579	8.73356	8.88912	-0.0109596	0.921792	9.09058	8.71801	8.8532	-0.00226502	0.948291	8.55905	9.04451	8.90852	-0.0105617	0.698092	8.7901	8.80015	9.01601	-0.00515562	0.866979	9.2157	8.97261	9.20792	0.0370445	0.102287	9.09505	9.17254	9.04521	0.0327309	0.15256	9.14138	9.24532	9.14032	0.0440048	0.051137	8.99714	9.20071	9.12243	0.0330881	0.154	9.16187
1368041_at	8.83835	9.11297	8.79948	8.92106	8.74246	9.12168	0.0115407	0.994361	8.69988	8.93553	8.7559	-0.0097093	0.941216	8.80945	8.67435	8.88069	-0.0111512	0.711429	9.05118	8.9062	9.06283	0.0243151	0.309841	9.07492	9.09411	9.44595	0.0555268	0.0144724	9.58282	9.64124	9.63855	0.119518	6.57471e-06	9.3298	9.30217	9.40822	0.077801	0.000997667	9.2493	9.29982	9.41727	0.0739745	0.00172292	9.10859	9.30185	9.28107	0.0597009	0.0103751	9.05556
1368042_a_at	13.1939	13.1715	13.1287	13.0919	13.2009	13.2711	0.0019842	0.99973	13.1022	13.1808	13.245	0.000684162	0.993476	13.0586	12.9169	12.9888	-0.0200413	0.0611395	13.0733	13.1597	13.1982	-0.00285097	0.83386	13.2591	13.2476	13.2694	0.00972251	0.394285	13.5351	13.4391	13.3858	0.0307304	0.00367097	13.2424	13.3975	13.3261	0.0165773	0.116791	13.2385	13.2347	13.261	0.00820189	0.492133	13.2403	13.0969	13.0609	-0.00407788	0.767999	13.1772
1368043_at	10.5863	10.5202	10.5691	10.5137	10.4987	10.4377	-0.00169188	0.99973	10.4785	10.3016	10.4737	-0.0107622	0.913634	10.4649	10.6416	10.5563	0.00800826	0.781942	10.981	10.8506	10.6662	0.045488	0.0275952	11.3061	11.0722	11.0582	0.0865973	0.00014258	10.5047	11.0456	11.0131	0.0481236	0.0216389	10.9626	10.6514	10.8167	0.0425115	0.0421974	10.494	10.6837	10.7939	0.0219433	0.33541	10.6333	10.703	10.8263	0.0305922	0.161416	10.6702
1368044_at	4.26821	3.86967	4.08492	4.01666	3.9818	4.74744	0.0571931	0.99973	4.53038	5.18379	0.609376	-0.745315	0.627656	3.58807	2.94095	3.9774	-0.227893	0.803452	4.71728	4.26029	4.22859	0.111365	0.901919	4.16263	3.90351	3.82451	-0.03915	0.969315	4.72569	3.77342	2.94366	-0.120327	0.899148	4.6852	3.65448	3.32693	-0.0810066	0.931686	4.68341	2.36699	3.6192	-0.249568	0.773053	0.930788	3.91778	3.83505	-0.756394	0.288722	4.28312
1368045_at	7.79018	7.81403	8.00333	8.10262	8.4077	8.13385	0.0460656	0.762808	8.17684	8.22903	8.11127	0.0387836	0.686894	8.18221	8.1723	8.6036	0.06411	0.0996456	8.69864	8.6365	8.7047	0.125729	0.00108833	8.61459	9.24673	8.58283	0.147112	0.00024721	8.51777	8.59335	8.81876	0.119477	0.00189422	8.71042	8.33923	8.237	0.0829778	0.0263386	7.87374	8.43022	7.81734	0.0144852	0.768576	7.67846	7.55998	7.67525	-0.0588095	0.129333	7.64353
1368046_at	6.25594	5.94257	6.75589	7.13248	6.84007	6.49959	0.101202	0.904866	6.40648	7.38105	5.71956	0.0247016	0.982447	5.81954	6.47915	6.03722	-0.0581883	0.703139	6.7662	6.32274	5.72496	-0.0229991	0.8847	6.87045	6.95001	6.6347	0.100765	0.434971	6.34491	6.48399	7.21367	0.0693523	0.621178	6.96726	6.72768	6.67029	0.0944306	0.470911	5.92789	6.3863	5.09904	-0.137478	0.267284	6.54926	6.29677	6.0979	-0.010301	0.954117	6.40803
1368047_at	9.28055	8.78636	9.12423	8.86916	8.55884	8.45833	-0.0768794	0.992631	8.74832	8.98393	8.77232	-0.0426373	0.973214	8.01996	8.41149	8.3264	-0.141191	0.405644	8.31966	8.93993	8.35527	-0.0925835	0.590718	7.83192	8.35654	8.33271	-0.155389	0.329306	3.87004	6.18127	6.19289	-0.782121	6.05047e-06	5.72931	4.8666	5.92308	-0.729867	1.57097e-05	5.26664	4.98652	5.06308	-0.834098	2.54255e-06	5.02204	5.93369	6.10428	-0.6834	3.94774e-05	6.08707
1368048_at	0	3.71244	1.27741	0.905972	0.803173	0.838746			0.350239	1.32601	0.973311			1.24298	2.56617	1.27229			0.486309	2.32216	0.405576			1.87746	1.39168	1.10796			0.237399	2.15167	1.27145			0.99407	0.972377	1.4333			2.21264	1.3155	0.680402			1.71121	0.545446	0.61937			1.78598
1368049_at	12.0175	11.8812	11.8647	11.7958	11.8256	11.9014	-0.00964585	0.958562	11.9032	11.833	11.7507	-0.0111128	0.807415	12.6559	12.4706	12.4073	0.0697588	2.88028e-05	12.7742	12.7543	12.4776	0.0877678	1.00242e-06	12.5904	12.7361	12.6488	0.0866628	1.27615e-06	12.3234	12.325	12.3699	0.0498576	0.000731598	12.1672	12.3222	12.2279	0.0380591	0.00749689	12.1891	12.1393	12.3877	0.0379781	0.00825726	12.1074	11.9665	12.0779	0.0156687	0.310298	11.9459
1368050_at	10.609	10.1663	10.1631	11.6046	11.441	11.7218	0.176677	0.000168057	12.5353	12.1278	11.6342	0.238207	1.43623e-06	11.5786	11.7406	10.8957	0.152887	4.80133e-05	11.0617	10.7382	10.5798	0.0738609	0.0207296	10.6943	10.6369	10.8503	0.0652005	0.043033	10.313	10.4433	10.5523	0.0255162	0.49166	10.6046	10.4087	10.5972	0.0393641	0.24877	10.4729	10.5359	10.529	0.0360891	0.301136	10.4271	10.6719	10.8337	0.0538681	0.106317	10.5633
1368051_at	12.2092	12.3311	12.3572	12.1285	12.1323	12.415	-0.0135487	0.917446	12.2945	12.2083	12.4747	-0.0017012	0.990826	12.147	12.0085	12.3723	-0.0194119	0.287061	12.051	12.3102	12.236	-0.0166188	0.346135	12.0871	12.1988	12.3567	-0.0148313	0.4193	12.2865	12.1956	12.014	-0.0206143	0.238899	12.0258	12.1317	12.0283	-0.0328805	0.0476778	12.1833	12.1435	11.9854	-0.027874	0.100076	12.0597	11.9747	11.9749	-0.0399322	0.0181927	12.056
1368052_at	10.3887	10.5635	10.3082	10.7946	10.9685	10.6842	0.0542905	0.711252	10.5452	10.4348	10.4179	0.00692301	0.984786	9.21081	9.2245	9.84168	-0.144789	0.00079646	9.83582	9.32566	10.151	-0.0930924	0.0184002	10.2137	10.4177	9.87205	-0.0351085	0.429634	10.09	10.1658	9.97761	-0.0476252	0.26219	10.4083	10.0926	10.2053	-0.0253177	0.591223	9.37972	9.8246	10.2963	-0.0840256	0.0375269	9.88027	10.2831	10.0973	-0.0464706	0.284314	9.5209
1368053_at	9.27501	9.18973	9.34552	9.07022	9.31073	9.24162	-0.00667968	0.99973	9.15866	9.10922	9.39641	-0.00454822	0.985007	8.66119	8.58089	8.94484	-0.0838231	0.00276017	8.66289	8.79288	9.22955	-0.0569244	0.0303189	8.60753	8.72849	8.72934	-0.0903379	0.00109044	9.04667	8.73336	8.67769	-0.0689942	0.00991183	8.69376	9.10292	8.94536	-0.0535893	0.0443359	9.04553	8.98851	9.11848	-0.0313792	0.27115	9.14488	9.08577	9.05472	-0.024325	0.420499	9.2891
1368054_at	10.2713	10.5205	10.1364	10.2611	10.4028	10.0813	0.00319503	0.99973	10.4181	10.0098	10.2917	0.00190887	0.993476	10.3593	10.4107	10.3926	0.0227594	0.447221	10.4814	10.5452	10.1979	0.0254738	0.352575	10.8309	11.1343	10.7988	0.0949241	0.000480296	10.6422	10.4784	10.8178	0.0581222	0.0240456	10.7622	10.7506	10.915	0.0801435	0.00232706	10.7026	10.8231	11.1759	0.0920656	0.000684071	11.0177	11.0877	10.8098	0.10162	0.000256055	10.8688
1368055_a_at	11.3486	11.1663	11.1498	11.1621	11.2494	10.9907	-0.00887845	0.99973	11.6104	11.6764	11.2847	0.04067	0.216416	11.9134	11.8065	11.6813	0.075001	0.000705226	11.9817	12.1416	11.5545	0.0859642	0.000112144	12.2782	12.3688	12.0996	0.1288	9.08929e-07	12.1723	12.0258	12.1413	0.112766	3.31225e-06	12.1558	12.1239	11.9473	0.108275	5.88527e-06	12.2666	12.1179	12.0546	0.116699	2.08668e-06	12.1444	12.0532	11.7562	0.097254	2.67317e-05	12.1004
1368056_at	9.61543	9.50255	9.54443	9.39859	9.44257	9.67692	-0.000427729	0.99973	9.59188	9.20871	9.39845	-0.0167401	0.864331	8.92092	8.9018	9.31847	-0.0720237	0.00738992	9.0643	9.01434	9.15767	-0.066686	0.00958435	9.23246	9.53423	9.14145	-0.0317337	0.24281	9.51271	9.61813	9.64862	0.0128271	0.694521	9.91782	9.83977	9.70873	0.0468253	0.0726843	9.55092	9.72588	9.49887	0.0125903	0.701864	9.73791	10.1513	10.1711	0.0753851	0.00473717	10.0017
1368057_at	11.7254	11.3866	11.3739	11.3617	11.4236	11.2736	-0.0198373	0.897434	11.576	11.4003	11.316	-0.0100307	0.932136	10.7521	10.6528	11.0588	-0.0892043	0.000268035	10.4989	10.8145	10.9075	-0.100042	4.80013e-05	10.3964	10.4971	10.8121	-0.123312	4.17947e-06	10.7716	10.6462	10.4816	-0.114412	7.7268e-06	10.5282	10.4834	10.7956	-0.11862	4.80956e-06	10.8935	10.6938	10.6513	-0.0991308	5.32889e-05	10.8021	10.7429	10.8417	-0.0924535	0.000129114	10.7811
1368058_at	8.91504	9.1749	9.15963	9.05383	9.11011	8.93759	-0.000375691	0.99973	8.74011	8.96346	9.05479	-0.0188735	0.712077	9.40329	9.34493	9.3027	0.0493297	0.0128658	9.21226	9.17168	9.17199	0.0236556	0.232891	8.95724	8.89438	9.02285	-0.0124929	0.581623	9.0776	8.97459	8.92406	-0.00705079	0.78195	9.08948	8.8385	8.86826	-0.0167864	0.434487	9.31833	9.2519	9.01206	0.0248894	0.220051	9.22493	9.21969	9.3534	0.0362456	0.0659008	9.07527
1368059_at	8.56837	9.14733	9.69292	9.61992	9.38986	8.86721	-0.0117131	0.99973	9.33855	9.88821	9.39049	0.026454	0.930509	9.45459	9.28833	9.3459	6.96437e-06	0.999871	9.10885	9.43597	8.79288	-0.039657	0.541458	8.93434	8.95762	9.43043	-0.0403157	0.543296	7.27306	6.7213	6.98164	-0.42196	4.11309e-08	6.93129	6.53656	6.43952	-0.49738	2.74694e-09	6.90997	6.53358	7.05018	-0.455511	1.09003e-08	7.08624	6.94823	6.88169	-0.425439	3.33151e-08	7.34153
1368060_at	8.71814	8.76455	8.84502	8.89841	9.00812	8.68213	-0.00101226	0.99973	9.09719	9.01303	8.77701	0.015102	0.886074	8.44097	8.49069	8.6554	-0.0563218	0.0311653	8.20835	8.42718	8.32719	-0.0919623	0.000542113	8.29061	8.37062	8.27945	-0.0931702	0.000521623	8.37992	8.65969	8.41959	-0.0636185	0.0126826	8.55235	8.58769	8.69983	-0.0420933	0.102818	8.92862	8.7534	9.09193	0.00900349	0.791772	8.86594	8.55216	8.54975	-0.0351377	0.189817	8.78527
1368061_at	1.02552	5.04698	4.96023	2.2035	4.97947	4.39068			4.88606	4.58385	5.32922			5.64541	6.48014	4.78315			5.30055	6.12248	5.56673			4.56031	4.73673	0			5.72443	5.03006	4.88657			4.90966	5.58807	4.82657			4.60376	4.93661	5.37483			4.68725	4.86391	5.39852			4.46752
1368062_at	10.1945	10.2058	10.2612	10.1332	10.1679	9.96617	-0.0184491	0.815481	10.0698	10.0685	9.90842	-0.0289816	0.31904	10.099	9.9322	9.97997	-0.0306874	0.0741428	10.0724	10.135	9.75113	-0.0333915	0.0420675	10.4141	10.5287	10.3567	0.0299521	0.0721187	10.527	10.5762	10.6295	0.0498062	0.00329523	10.4579	10.4644	10.405	0.0312668	0.0610008	10.7502	10.481	10.3723	0.0437675	0.00949693	10.3537	10.3466	10.263	0.0144018	0.44991	10.2801
1368063_a_at	11.0633	11.0588	10.9619	10.9567	10.9451	11.0551	-0.0118692	0.910445	11.0257	10.923	10.9332	-0.0151554	0.663544	11.1576	11.1055	11.0631	0.00421523	0.834821	11.0292	10.9633	10.8643	-0.0162694	0.267182	10.8688	10.8424	10.984	-0.0233776	0.0998596	11.005	10.9367	10.782	-0.0221531	0.124223	11.0376	10.9816	10.8911	-0.0139195	0.366348	11.1481	11.1068	10.8159	-0.00700386	0.693365	11.0754	11.1363	11.113	0.00415171	0.832615	11.1179
1368064_a_at	6.08521	6.44428	6.36928	6.83465	5.64655	6.02086	-0.0450002	0.99973	6.12069	6.96802	6.10027	0.009371	0.99568	3.43925	6.13041	5.8825	-0.346899	0.121781	5.39035	5.8274	6.10526	-0.137306	0.579555	5.91691	5.70297	5.75372	-0.131384	0.606116	5.66476	5.28402	6.1547	-0.156622	0.528786	6.22225	3.15517	4.54711	-0.505033	0.0183832	4.96604	5.4517	5.70066	-0.241758	0.295512	5.33978	5.67995	5.42584	-0.210901	0.377406	5.33274
1368065_at	8.61795	8.55695	8.39578	8.81893	8.87961	7.76464	-0.0139237	0.99973	8.51517	8.1864	8.57737	-0.0219967	0.944329	8.46349	8.67514	8.74155	0.0120797	0.877583	8.93393	9.37924	8.38393	0.0555343	0.316571	9.47664	9.69005	8.99752	0.133539	0.0111128	9.55317	9.55479	9.25302	0.144112	0.00662479	8.99249	9.62908	9.32872	0.122669	0.019627	8.67199	9.22974	9.16748	0.0764629	0.161212	9.41761	9.09438	8.95987	0.098008	0.0688534	9.37011
1368066_at	6.46942	7.2447	7.18029	6.73334	7.0111	6.81869	0.00632734	0.99973	6.79709	6.91047	6.33419	-0.031538	0.963712	7.78088	7.30459	7.16567	0.119454	0.258247	7.53406	7.57388	6.38292	0.065734	0.551957	7.87947	7.13843	6.73378	0.0845493	0.433147	6.80296	7.81733	7.97425	0.138904	0.165508	7.66272	7.92073	6.82808	0.127831	0.206	7.63529	7.70257	7.97474	0.187329	0.0566961	7.7575	7.59205	6.68072	0.10287	0.334351	7.74352
1368067_at	10.1033	10.0612	10.0802	10.0512	10.1326	9.96338	-0.000265524	0.999898	10.0921	9.8418	9.96508	-0.0122355	0.866238	9.77577	9.59834	10.0077	-0.0375437	0.0557728	9.76677	9.68699	9.8506	-0.0411732	0.0287075	9.75711	9.63615	9.80534	-0.0463943	0.0147501	9.80858	9.70766	9.71132	-0.0449415	0.0186497	9.7596	9.8585	10.1368	-0.0193148	0.352385	9.85077	9.98442	10.0608	-0.0123588	0.587586	9.84611	9.84985	9.99924	-0.0220623	0.286873	9.86266
1368068_a_at	8.77288	8.89496	8.91138	9.08899	8.87247	8.96626	0.0243914	0.953674	9.15772	9.1257	8.49263	0.0154498	0.935938	9.1383	8.88675	8.68582	0.0124862	0.797947	9.29417	9.01845	8.77608	0.0326654	0.385068	8.91435	9.0539	8.8387	0.0179059	0.67612	9.02062	9.34277	9.53361	0.0751049	0.0319298	9.46587	9.07759	8.96842	0.0550375	0.121755	9.68198	9.42307	9.10596	0.0911754	0.0100501	9.99211	9.84592	9.84241	0.164847	2.96205e-05	10.0687
1368069_at	9.71049	9.97428	9.86815	10.0002	10.1272	9.93937	0.0187773	0.792261	9.77276	9.78768	9.96845	-0.00727965	0.932136	9.81372	9.59536	9.77926	-0.0240262	0.154086	9.89492	9.82341	9.77566	-0.00894522	0.636274	10.0609	9.86954	9.94004	0.00932661	0.626724	9.78997	9.90824	9.67997	-0.0146684	0.410559	9.95504	9.91236	9.88215	0.00351356	0.872073	10.0316	9.88936	9.89514	0.00671293	0.746749	9.9672	9.93965	9.82833	0.00279588	0.906874	9.95322
1368070_at	9.83241	9.67804	9.76073	9.91826	9.8831	9.49811	-0.0049184	0.99973	9.76996	9.92371	9.57811	-0.00615696	0.981796	9.89962	9.73256	9.71087	-0.00255115	0.950322	9.85972	9.98648	9.79056	0.011823	0.712508	9.7037	9.8923	9.83086	0.00157099	0.968999	9.30877	9.70074	9.78397	-0.0301134	0.27911	9.75104	9.69666	9.73985	-0.0101669	0.760596	10.1026	9.84699	9.6379	0.00920343	0.791909	9.93005	9.89781	9.50291	-0.00338843	0.932879	9.75228
1368071_at	10.9425	11.0266	10.9267	10.8209	10.8232	11.2862	-0.00463045	0.99973	10.6913	10.4338	11.1918	-0.0320842	0.723154	10.0501	10.0582	10.6435	-0.103614	0.00314805	10.0246	9.81085	10.3809	-0.128821	0.000284591	10.7183	10.5179	10.5733	-0.0543506	0.107833	11.655	11.4201	11.4326	0.0630916	0.0610949	11.2648	11.3527	11.8625	0.0616242	0.0667477	11.9725	11.4255	11.6115	0.0837103	0.013441	11.514	11.5357	11.7074	0.0735063	0.0309609	11.3655
1368072_at	9.63243	9.79993	9.73555	9.99692	9.98823	9.85449	0.0413699	0.233587	10.2124	10.216	10.0165	0.0703113	0.00303127	10.338	10.3853	10.2893	0.0970122	8.18814e-06	10.4488	10.5053	10.1825	0.102649	2.53915e-06	10.2178	10.3785	10.3671	0.0946998	7.60781e-06	10.1237	10.1037	10.1074	0.0651472	0.000491987	10.0805	10.0344	9.92864	0.0511945	0.0044355	10.1877	10.0638	9.90994	0.0567825	0.00201643	10.1331	10.0766	9.86122	0.0524418	0.00422641	9.99902
1368073_at	10.2502	9.7564	9.10517	11.7652	11.6631	11.2512	0.267334	0.000277153	12.9224	12.5076	11.5483	0.358603	2.29473e-06	10.6166	11.1603	10.2954	0.15405	0.00413612	10.9957	10.6891	10.247	0.147911	0.00414262	10.6136	10.445	10.3825	0.126114	0.0139559	10.7557	11.1264	10.4465	0.165854	0.00171711	10.4884	10.2574	10.2556	0.105778	0.039576	9.59379	10.2298	10.3767	0.0672498	0.213652	10.3	10.5059	10.5415	0.121793	0.0201061	10.4298
1368074_at	8.18839	7.61511	7.7924	7.37522	7.09539	7.40329	-0.104107	0.375636	7.22363	7.23341	6.77961	-0.147152	0.0444329	7.76835	7.83734	7.49013	-0.0256984	0.709221	8.29186	7.21659	7.51882	-0.0321792	0.59645	8.20067	8.34242	8.12223	0.0693423	0.197676	8.04744	8.22078	8.14483	0.0545445	0.336252	8.1042	7.79247	7.87167	0.0157877	0.818629	7.31607	7.94814	7.72469	-0.0329646	0.599289	7.55721	7.70862	7.26496	-0.0615919	0.275159	7.17686
1368075_at	9.47283	9.45861	9.19806	9.23031	9.19654	9.1622	-0.0138422	0.972226	9.16631	8.93464	9.07654	-0.0355995	0.384481	9.09664	9.28352	9.17489	-0.0156647	0.565017	9.7319	9.72945	9.45557	0.0538514	0.0145393	10.763	10.608	10.2641	0.183312	3.09251e-08	11.5557	11.646	11.7151	0.325969	3.98609e-13	11.7878	11.8663	11.6682	0.342615	1.22651e-13	11.8037	11.7953	12.0686	0.356606	8.05886e-14	11.8295	11.6802	11.9344	0.347558	8.37335e-14	11.5946
1368076_at	10.2615	10.3255	10.1988	10.0537	10.084	10.1321	-0.0300398	0.298575	10.1024	10.0021	10.1456	-0.0309997	0.146823	10.3656	10.3189	10.136	-0.00408918	0.839505	10.1558	10.1214	10.2098	-0.0197334	0.16312	10.1318	10.1031	10.0252	-0.0305077	0.0283544	10.2447	10.082	10.1608	-0.0197256	0.173125	10.1313	10.1592	10.1999	-0.0195672	0.176064	10.4662	10.3308	10.315	0.00952678	0.565055	10.4439	10.2603	10.4813	0.0128948	0.414963	10.5181
1368077_at	1.57051	4.94488	4.24771	4.05595	2.29761	4.43994	0.255384	0.99973	0.507479	2.81566	4.62984	-0.626237	0.728438	4.31287	2.52687	3.17903	0.170009	0.860134	3.21764	2.99991	2.9359	0.0733888	0.93945	2.71269	3.87223	2.28098	-0.00733984	0.994948	4.69641	4.39023	3.20993	0.481279	0.529409	5.49774	4.6924	4.14848	0.712396	0.315343	3.88191	4.49873	2.64282	0.307933	0.714164	4.82298	2.55711	2.7949	0.167558	0.858462	1.60074
1368078_at	9.72017	9.13861	9.62914	10.1959	9.85232	10.217	0.120488	0.565825	10.3201	11.4422	10.3411	0.204059	0.0482932	11.263	11.2682	10.0874	0.226792	0.0031695	11.2538	11.4426	9.77359	0.218587	0.0030969	10.1569	9.77566	9.5045	0.0801299	0.306136	10.2637	9.58938	9.84761	0.0929603	0.22777	10.2134	9.75919	8.82523	0.0463266	0.591774	10.5236	10.7893	10.0759	0.1727	0.0196642	10.9351	11.2202	10.8129	0.243931	0.00146678	11.321
1368079_at	8.28655	8.99921	8.13166	8.21279	8.17116	9.28383	0.0432411	0.950899	8.09833	8.14294	9.03598	0.0218149	0.958597	7.65822	8.0643	8.55223	-0.0361836	0.641952	9.16981	8.67928	8.65462	0.0915089	0.136688	8.83278	8.78874	8.39634	0.0649584	0.321843	8.6306	8.39864	8.65027	0.0463176	0.511854	8.25052	8.26081	8.51501	0.00912214	0.916801	8.3243	8.323	8.33724	0.00686436	0.940508	8.30878	8.39416	8.36388	0.0115951	0.898779	8.26811
1368080_at	11.3062	11.5927	11.2009	11.2459	11.1497	12.1135	0.0260823	0.976705	11.4737	11.0316	12.1525	0.03215	0.821599	10.2822	10.7039	10.8883	-0.0879049	0.0459496	10.5573	10.5686	10.5531	-0.0963648	0.022801	10.4544	10.9174	10.7795	-0.0752541	0.0801009	11.11	10.8247	10.5912	-0.0585736	0.188807	10.6199	10.4465	11.2241	-0.0694611	0.110479	10.0493	10.4224	10.6255	-0.12349	0.00480755	10.5598	10.3683	10.4394	-0.110656	0.0115611	10.2253
1368081_at	9.56949	9.31741	9.69958	9.54551	9.78266	9.43285	-0.0146584	0.99973	9.85814	9.73558	9.58494	0.00621148	0.989211	9.07795	9.42261	9.25825	-0.0658281	0.219401	8.60972	8.8928	8.80747	-0.143129	0.00416938	8.77988	8.53229	8.80551	-0.153726	0.00251067	7.70954	7.8841	7.85876	-0.308942	5.95825e-07	8.24616	8.24188	7.58593	-0.272232	3.7562e-06	9.06191	8.82672	8.19873	-0.156542	0.00231863	9.01957	8.75594	8.59949	-0.139716	0.00626596	8.97574
1368082_at	8.03606	8.3144	8.82948	8.6158	8.8825	8.47376	0.0298244	0.986254	8.72797	8.72197	8.21637	0.0124414	0.981869	8.68561	8.52715	8.55353	0.0185774	0.803452	8.87516	8.96074	8.33506	0.0403685	0.499654	8.68114	8.83802	8.45041	0.029717	0.646517	8.49085	8.94391	8.81117	0.0448903	0.459456	8.84319	9.19545	8.27606	0.0476511	0.423265	9.27664	9.29451	8.54876	0.091406	0.0939139	9.28701	9.17378	8.77027	0.0979582	0.0739451	9.30823
1368083_at	10.0791	10.1706	10.3367	10.1362	10.3351	10.1933	0.00347017	0.99973	10.4131	10.5857	10.2459	0.030423	0.421577	11.1628	11.0543	10.8679	0.113035	5.17912e-06	10.892	10.9248	10.7177	0.0888665	5.92521e-05	10.7161	10.689	10.9966	0.0828922	0.000138387	10.5939	10.6447	10.3404	0.0457934	0.0220139	10.4506	10.5704	10.4883	0.0427099	0.0322567	10.1948	10.6222	10.4911	0.0332697	0.1031	10.4472	10.399	10.4491	0.0328817	0.110518	10.387
1368084_at	6.12917	5.65065	6.03038	5.55262	6.11547	5.74233	0.124323	0.99973	6.33059	5.52465	5.70038	0.134993	0.966285	5.68246	5.79859	5.34059	0.0749711	0.907983	6.29416	4.76183	6.0066	0.0859244	0.88277	5.7966	2.72527	6.16136	-0.209816	0.6911	2.47092	4.36181	5.54726	-0.444183	0.340261	5.88831	1.98872	4.1536	-0.543415	0.224957	2.8068	4.58663	3.19699	-0.623742	0.159194	3.11574	5.40626	3.9804	-0.389061	0.422171	3.30394
1368085_at	7.87885	7.7472	7.1959	7.52629	7.21377	8.08577	0.00258061	0.99973	7.26375	7.48042	7.4268	-0.0379203	0.912435	8.06002	8.03278	7.88721	0.0752879	0.362193	8.61216	8.64525	7.68651	0.130092	0.0740519	9.06257	9.50591	9.21837	0.28764	0.00025201	7.96798	8.39683	8.48302	0.1261	0.0899914	8.0919	7.69641	8.045	0.0661404	0.416538	7.04508	6.971	8.13333	-0.0428358	0.633169	7.08566	7.58705	8.13744	0.000893823	0.993301	7.28892
1368086_a_at	7.73726	8.72945	9.00525	8.45571	8.66059	8.95023	-0.000515728	0.9999	8.49986	8.83415	9.07366	0.0181164	0.993872	7.87213	8.52015	8.55379	-0.064556	0.887103	7.30262	7.37022	8.15489	-0.193359	0.580632	6.26748	6.09653	6.88996	-0.439165	0.155079	5.0802	6.2587	4.20082	-0.765482	0.011615	5.05791	2.63155	3.42656	-1.28222	0.000100537	4.93266	2.52389	2.98214	-1.38117	4.36934e-05	4.4653	2.47021	5.23488	-1.16877	0.000326848	4.56659
1368087_a_at	9.24329	9.13723	9.45999	9.34025	9.38602	9.10013	-0.0104922	0.99973	9.26078	9.32674	8.96171	-0.0250195	0.788653	8.76078	8.80699	9.05446	-0.0743335	0.0158047	8.71404	8.61989	8.9777	-0.091328	0.00257457	8.48311	8.63678	8.55079	-0.126732	0.000112454	8.86075	8.75168	8.37055	-0.109676	0.000494745	8.63768	8.9296	8.60858	-0.0987747	0.00140371	9.16047	9.03635	8.69109	-0.0602133	0.0470176	9.15945	9.02185	9.22152	-0.0325499	0.321529	9.2618
1368088_at	8.69038	9.08676	8.92408	8.81512	8.82227	8.88414	-0.00909008	0.99973	8.94101	8.67099	8.9134	-0.00900691	0.957031	8.78817	8.43541	8.67271	-0.0437095	0.087209	8.75788	8.59942	8.7496	-0.0318648	0.206561	8.9446	9.03186	8.90283	0.010224	0.745269	9.48373	9.56986	9.52197	0.0985271	0.0001935	9.44698	9.47977	9.12842	0.071813	0.00402899	9.69187	9.12968	9.22886	0.0712862	0.00463965	9.28342	9.36142	9.15987	0.0590265	0.0187528	9.19862
1368089_at	9.58245	9.60779	9.37579	9.56864	9.37697	9.78363	0.0179626	0.99973	9.15455	9.1822	9.54859	-0.0250997	0.935065	8.19932	7.98098	9.20595	-0.163093	0.00554745	8.06579	7.94624	8.88304	-0.190258	0.00107028	9.13814	8.90434	8.96457	-0.071091	0.227972	9.23581	9.30326	9.69315	-0.00732516	0.93078	9.52971	9.32196	9.57619	0.00286684	0.972404	8.63133	9.28575	9.60662	-0.0450955	0.48709	9.13008	9.61015	9.48987	-0.00744717	0.93227	9.08496
1368090_at	13.3424	13.3337	13.6973	13.4218	13.4447	13.2912	-0.0143956	0.99973	13.4699	13.5104	13.4947	-0.00302412	0.991281	13.2482	13.0378	13.3076	-0.0348451	0.312176	12.8345	12.9234	13.1441	-0.0602846	0.050217	12.528	12.6559	12.6213	-0.101484	0.00157913	8.17855	7.86165	7.66824	-0.775164	4.70626e-17	7.77608	7.44766	7.21809	-0.854539	4.79306e-18	6.95325	7.45722	7.5058	-0.888911	1.89825e-18	7.38034	7.39469	7.40465	-0.870819	1.79986e-18	7.20243
1368091_at	8.32691	8.67593	8.24938	8.70563	8.55821	8.96619	0.0697155	0.759544	8.51948	7.56405	8.82569	-0.0076578	0.989211	8.39971	8.19797	8.86549	0.0264002	0.725991	8.56526	8.10147	9.05873	0.0404611	0.524056	9.72622	9.34745	9.27852	0.181913	0.00170543	9.00418	9.61903	9.26846	0.15807	0.00552548	9.21529	9.59004	9.45244	0.177216	0.00213772	9.465	9.53408	8.98075	0.162642	0.00470071	9.29693	9.17841	9.19688	0.147179	0.0106303	9.37492
1368092_at	9.36251	9.68529	9.16883	9.06015	8.82286	10.1679	0.0297995	0.99973	8.87723	8.44442	10.0441	-0.00698463	0.993476	8.16094	8.02254	9.6686	-0.0904113	0.458415	6.98864	6.67455	8.73922	-0.302049	0.00392136	8.232	8.02687	8.66003	-0.138961	0.196738	8.78751	8.55808	8.77861	-0.0702004	0.568374	8.40162	8.13415	9.35411	-0.0856919	0.465806	8.32886	8.454	8.8139	-0.0999342	0.38676	8.64941	8.99331	9.09831	-0.036761	0.794265	8.65402
1368093_at	3.24418	4.92756	2.2816	5.19389	5.74372	3.99318	0.401883	0.973479	5.25083	5.70961	5.24369	0.535277	0.792865	2.5448	3.64641	4.81588	-0.0696191	0.94537	3.93362	5.33653	4.61585	0.302557	0.70441	2.3936	4.48957	1.70637	-0.498	0.502164	2.77984	2.66866	5.03841	-0.155533	0.865201	0.695346	4.01453	3.76706	-0.765404	0.267958	2.00125	4.68579	1.98758	-0.490162	0.516349	2.61276	3.07352	4.32782	-0.190527	0.833763	3.85839
1368094_at	9.03465	8.79186	8.76074	9.05537	9.02066	9.07475	0.0293028	0.679318	8.39816	8.68472	8.72433	-0.0441198	0.166198	9.33516	9.42652	9.27915	0.075812	0.00068201	9.43682	9.41196	9.31875	0.0823251	0.000192583	9.23407	8.92457	9.22292	0.0413388	0.0438812	8.72033	8.89153	8.84776	-0.00794369	0.768589	9.10372	8.95823	8.94983	0.0218572	0.32541	8.92856	9.16029	8.80406	0.015344	0.521982	8.9901	9.04859	8.83657	0.0145197	0.555078	9.1732
1368095_at	11.9972	12.0071	12.1859	11.9804	12.1276	12.0568	-0.00256791	0.99973	11.9667	11.8691	12.1556	-0.00955097	0.935306	11.3945	11.579	11.8623	-0.0567593	0.0106885	10.9649	11.188	11.7613	-0.0958767	5.93329e-05	11.5817	11.5089	11.5778	-0.0635207	0.00366658	11.416	11.4706	11.4622	-0.0768785	0.000648097	11.2893	11.5406	11.4202	-0.0810858	0.000380039	11.5683	11.599	11.5057	-0.0633316	0.00408424	11.5448	11.6114	11.7355	-0.0542836	0.0135804	11.5707
1368096_at	10.0186	9.9631	10.011	10.0986	10.0222	9.88034	0.00325265	0.99973	9.87484	9.66287	9.87966	-0.0251116	0.612957	9.86116	9.59854	9.79971	-0.0328988	0.148617	10.1737	9.83084	9.64186	-0.0142048	0.5671	10.0449	10.1951	10.1177	0.0203317	0.390732	10.0823	9.9026	10.1362	0.00900143	0.749323	10.2045	10.0016	9.88967	0.00773954	0.78337	9.89172	10.0449	9.7606	-0.0114725	0.669	10.0472	10.0963	10.3829	0.0282055	0.21877	9.96512
1368097_a_at	9.56147	9.6245	8.77977	9.16302	9.6433	9.33252	0.0227618	0.99973	9.30019	8.75911	9.28507	-0.0187913	0.978067	8.8375	8.13843	8.78518	-0.10529	0.166169	7.57991	7.62149	9.05986	-0.195862	0.00624864	9.04347	9.01764	8.77972	-0.0451765	0.594982	9.19957	9.3121	9.51538	0.0172006	0.864922	9.27154	8.91269	9.43599	-0.00416282	0.968457	7.95496	8.68509	9.31075	-0.0966793	0.198733	8.87739	9.39067	9.37738	-0.00292781	0.979156	8.79227
1368098_a_at	8.67571	8.90124	8.80831	9.05506	8.70716	8.92681	-0.00245229	0.99973	8.697	9.16855	9.07119	0.0106918	0.989211	7.91735	8.22524	8.64154	-0.110022	0.189786	7.43446	8.66681	8.12088	-0.145021	0.0628406	7.73689	7.44327	8.21598	-0.193435	0.0137368	8.60642	8.84589	7.65395	-0.0932682	0.264755	8.34121	8.11899	8.168	-0.118296	0.141868	9.40191	8.63951	8.64329	-0.00364834	0.977297	9.18572	9.23231	7.77721	-0.0336971	0.743617	9.1096
1368099_at	11.6124	11.5202	11.6546	11.5467	11.4925	11.4888	-0.0159726	0.842038	11.4715	11.4796	11.6422	-0.0132788	0.772907	11.0015	10.9881	11.2798	-0.0696416	7.77547e-05	10.8672	10.8516	11.2286	-0.0837463	5.40293e-06	10.9681	11.0187	10.9498	-0.0840493	5.44731e-06	10.9673	10.8751	10.763	-0.098668	3.69948e-07	10.8745	10.8049	10.704	-0.108511	8.29724e-08	10.8629	10.9141	10.854	-0.097496	4.33273e-07	10.7844	10.8038	10.8635	-0.105448	1.25206e-07	10.9235
1368100_at	10.0205	10.001	10.1112	10.1503	10.0337	9.83921	-0.0133165	0.962295	10.0288	10.2804	9.9276	-0.00312695	0.98668	9.97492	9.67297	9.91505	-0.0356135	0.0867087	9.15207	9.22994	9.33053	-0.128782	6.28365e-07	9.11724	9.22903	9.30723	-0.131866	5.09656e-07	9.31606	9.23089	9.19117	-0.127429	4.16864e-07	9.24436	9.53209	9.43509	-0.103108	8.76336e-06	9.88906	9.75348	9.62381	-0.0501224	0.0135099	9.88217	9.71125	9.68348	-0.0495713	0.0153503	9.76521
1368101_at	10.9989	10.9414	11.1906	11.0547	11.1339	10.9158	-0.0136618	0.998494	11.132	11.1423	10.9237	-0.00960025	0.96076	10.6657	10.7794	10.7122	-0.055507	0.0566061	10.707	10.8332	10.6522	-0.0539497	0.0538763	10.5867	10.661	10.6116	-0.0689283	0.0146019	10.7013	10.9631	10.5105	-0.0549171	0.0534278	10.4543	10.6664	10.2425	-0.0917624	0.00162502	10.3627	10.5116	9.99934	-0.114577	0.000184081	10.2458	10.0437	9.66651	-0.15821	2.86628e-06	9.91395
1368102_at	7.55585	7.64332	7.12516	7.73507	7.83883	8.15763	0.0717449	0.827709	7.3755	8.03686	7.3798	0.0126615	0.984786	7.50152	6.6625	7.94984	-0.0335988	0.699756	6.63655	6.66361	7.01232	-0.15278	0.0195675	7.08542	7.52663	7.65778	-0.0203948	0.818223	8.03393	8.49561	9.17612	0.185246	0.00570309	8.78812	8.70193	8.44501	0.200006	0.00302656	8.04806	8.59841	8.74103	0.168515	0.0120576	8.85439	9.26661	8.95714	0.262168	0.000252557	10.0059
1368103_at	10.1744	10.1476	10.0626	9.68761	9.75644	10.2536	-0.0248121	0.982121	10.3036	9.95906	10.5743	0.0295307	0.843464	9.814	10.2715	11.2873	0.0523539	0.258109	10.5873	10.3179	10.7914	0.0693893	0.10188	11.0152	10.6222	10.4934	0.088949	0.0354673	10.5895	10.9541	11.0491	0.109608	0.0101936	11.3357	11.3327	11.0131	0.157129	0.00045501	11.0233	11.1063	10.7729	0.123381	0.00449707	11.1143	10.9996	11.0897	0.136629	0.00200165	10.7814
1368104_at	9.215	9.07489	8.69274	8.93139	8.89858	9.24611	0.0190417	0.99973	8.99731	8.81552	9.41243	0.0266412	0.96076	9.16462	9.26782	9.11341	0.0440381	0.658691	9.33638	9.11559	8.9075	0.0340131	0.723622	8.8182	8.8379	9.11686	0.0028477	0.982138	8.80013	8.55201	8.75358	-0.0335065	0.737944	8.70393	8.4011	9.22499	-0.0221293	0.830894	6.98193	7.87127	9.11621	-0.165175	0.0350246	7.79034	8.37015	8.66185	-0.107522	0.187438	7.46281
1368105_at	8.55859	8.31455	8.47222	8.9215	8.59537	8.72354	0.0655162	0.753376	8.70633	8.87527	8.78618	0.0726268	0.487427	8.76262	9.27872	8.40315	0.0756684	0.169304	9.47826	9.21938	8.37561	0.108758	0.0337626	8.74048	8.53941	8.25812	0.0261499	0.682071	8.23033	8.08654	7.93568	-0.0481278	0.405522	8.2993	8.55033	8.69659	0.026736	0.672706	7.99636	8.18765	8.41316	-0.0279235	0.664503	7.89942	7.6708	7.92505	-0.09389	0.077792	7.40953
1368106_at	10.3508	10.3247	9.3946	10.9044	10.7645	9.8424	0.0583973	0.738955	9.88852	9.64844	9.7217	-0.0472015	0.679716	9.26085	9.55979	9.95711	-0.0716706	0.128589	9.38053	9.77138	10.1171	-0.0473018	0.318928	10.304	10.4171	10.9117	0.0649877	0.157865	11.5355	11.376	11.245	0.176089	0.000248265	11.9855	12.0918	12.1822	0.262335	1.5461e-06	13.2856	12.9387	12.8944	0.371741	6.02328e-09	13.317	13.1462	13.1134	0.388629	2.75448e-09	13.094
1368107_at	3.15668	0.762724	3.51147	1.2978	4.75755	4.58373	0.453489	0.971372	4.43654	5.1112	2.72933	0.829766	0.624687	5.87479	5.53802	4.3096	1.22304	0.10664	4.17475	5.0632	4.38614	1.02412	0.163988	4.62704	3.85837	4.0356	0.902838	0.234887	4.16652	0.967195	4.80159	0.270628	0.777662	4.27449	3.95063	1.43561	0.379051	0.66867	4.47232	4.27751	3.64967	0.887738	0.250878	2.11259	4.62122	5.39053	0.751791	0.349121	4.09817
1368108_at	8.70668	3.53305	1.98671	2.77302	2.90784	4.08132	-0.217766	0.99973	4.0175	3.35366	2.79749	-0.152524	0.982086	6.71326	6.56981	3.93833	0.582237	0.477647	3.38513	3.74674	11.7222	0.507427	0.515967	2.60622	4.88536	7.90555	0.319849	0.713522	8.28774	2.63768	3.27039	0.155324	0.875123	3.43924	3.17538	7.57905	0.225765	0.805701	2.34523	5.2705	5.83906	0.159887	0.870191	3.74116	3.32986	7.93321	0.311036	0.730778	3.9671
1368109_at	8.5062	8.30439	8.28781	8.69427	8.57702	8.70082	0.0515952	0.576826	8.90083	8.7023	8.59589	0.0640249	0.205193	8.20458	7.83988	7.89947	-0.0659641	0.0428512	7.84125	8.22845	8.05816	-0.0549176	0.0816688	8.42111	8.29433	8.26227	-0.0047452	0.915661	8.45469	8.99322	8.9932	0.0768388	0.0155535	9.11881	9.11298	8.86916	0.112886	0.000669756	8.00769	8.62662	8.40164	-0.00201866	0.969079	8.58843	8.70536	8.74767	0.05543	0.0889869	8.66554
1368110_a_at	0.106129	0.312665	2.74923	2.9474	1.18625	1.16345	1.21191	0.857987	1.06991	2.46568	1.97235	1.33028	0.643796	1.98868	0.773178	4.41702	1.45841	0.266756	1.07968	0.633287	3.82648	0.999671	0.449414	3.41512	2.27897	2.05685	1.87074	0.124748	2.16292	2.1181	4.69497	2.01278	0.0995717	2.23969	1.55817	0.91328	1.09458	0.411152	2.23359	0.472774	4.29349	1.26406	0.333824	1.36977	2.65645	1.73234	1.42254	0.274235	1.97211
1368111_at	7.38648	7.54193	6.56707	7.26089	7.60854	7.29156	0.0227022	0.99973	7.54323	7.61797	7.63511	0.0637837	0.704929	7.37111	7.57645	6.91559	0.00245634	0.979591	6.81802	7.19008	7.08243	-0.04876	0.493571	6.9713	6.58555	7.21086	-0.0716608	0.291242	7.06448	7.13765	7.62608	0.000362569	0.9977	7.27951	6.80868	6.40663	-0.0917018	0.163531	7.05342	7.34574	7.41886	0.000179926	0.998419	7.35972	7.37508	7.05851	-0.00140442	0.987594	6.54068
1368112_at	0.588058	3.87714	2.37187	3.17311	2.49252	0.784431	-0.00177566	0.9999	2.05306	4.24418	3.29994	0.735717	0.627658	1.97191	2.56382	2.46584	0.333806	0.694167	1.70536	1.9839	2.63766	0.173045	0.838755	2.51517	2.96284	4.03224	0.75689	0.268197	1.67311	4.21688	2.37117	0.475253	0.526777	2.49966	3.44908	3.37477	0.741395	0.283694	3.14316	2.02365	4.17903	0.697932	0.320748	4.17628	2.52052	4.99258	1.02573	0.12645	2.90924
1368113_at	4.95044	5.58438	3.24415	5.38443	5.55105	5.45673	0.399621	0.834907	3.30382	6.19389	3.20291	-0.0387875	0.990813	3.68733	2.48619	4.01292	-0.316521	0.477203	4.66724	2.46438	4.27513	-0.176986	0.702074	2.46071	4.86344	4.97686	-0.0848132	0.871119	3.33351	2.68124	3.25755	-0.428998	0.289074	4.56024	5.29634	4.63986	0.219155	0.627283	4.29586	5.43948	5.03362	0.24243	0.591577	4.63609	5.47663	4.54504	0.233255	0.613816	2.32608
1368114_at	6.03055	7.21334	6.6581	6.71868	6.76839	7.034	0.0341014	0.99973	5.95337	6.91076	6.88433	-0.0243875	0.981796	6.88801	6.73028	6.85249	0.030784	0.835739	6.29146	6.38849	7.60152	0.0120418	0.936104	6.53443	6.1244	6.45672	-0.0685329	0.572155	6.89849	6.14849	5.66799	-0.103226	0.363506	6.31329	5.3653	6.21299	-0.167231	0.111082	5.60934	5.92002	6.41903	-0.161081	0.130078	5.77933	5.58944	6.07961	-0.200482	0.0576224	5.81955
1368115_at	3.87322	3.93577	5.03789	4.10421	4.29162	3.54554	-0.117263	0.974575	3.28312	3.5252	3.68669	-0.300443	0.395849	4.21116	4.10874	4.54128	-0.00680357	0.981319	4.25016	5.33422	6.08034	0.263507	0.172948	3.68626	4.95832	4.07431	-0.0326191	0.904512	5.4266	4.86875	4.55785	0.19851	0.338679	3.80914	4.56839	3.93451	-0.0730299	0.765441	4.35273	3.43228	4.65335	-0.0656878	0.797332	3.31495	4.16766	5.33857	-0.0372477	0.895342	4.14962
1368116_a_at	7.83818	8.31227	8.05157	7.94289	8.17283	7.83876	-0.0135652	0.99973	8.131	7.76238	8.13445	-0.00928136	0.978538	8.71084	8.25148	8.59601	0.0797704	0.032906	8.36266	8.28433	8.77842	0.0721623	0.0449431	8.24916	7.90414	8.55382	0.0305345	0.454396	8.6195	8.40873	8.68734	0.088862	0.0148352	8.42454	8.23589	8.52827	0.058985	0.110601	8.11856	8.40723	8.09506	0.0260251	0.542079	8.20311	8.1471	8.34657	0.0306066	0.46681	7.77391
1368117_at	9.5869	9.43272	9.41207	9.25453	9.45328	9.48761	-0.00159001	0.99973	9.37106	9.16022	9.63539	-0.0032837	0.989211	9.05534	9.11116	9.28873	-0.039968	0.150351	9.13092	9.31973	9.66833	-0.00582421	0.869861	9.106	9.27712	9.33348	-0.0262927	0.356654	9.13643	8.90082	8.93468	-0.0656013	0.0128976	8.97995	9.05285	9.27635	-0.0477173	0.071557	8.8712	8.82449	9.0373	-0.0784181	0.00367997	9.14412	8.88659	9.16641	-0.0536521	0.0455739	8.92421
1368118_at	10.2475	10.4005	10.2159	10.4166	10.4533	10.2993	0.00638268	0.99973	10.8798	10.8679	10.4179	0.0515196	0.113923	11.2362	11.0541	10.6342	0.0850695	0.00039708	10.9583	10.9072	10.8557	0.0765039	0.000739517	10.8479	10.7723	10.7723	0.0619384	0.005034	10.6243	10.6695	10.7911	0.0481506	0.0279049	10.7337	10.4808	10.6606	0.0386447	0.0793719	10.6202	10.7205	10.7639	0.0490453	0.0262957	10.5469	10.6341	10.5191	0.0307598	0.179954	10.6237
1368119_at	2.75003	5.20942	3.98763	2.70954	3.2951	2.67482	-0.563205	0.550168	4.37599	3.34496	3.74588	-0.163509	0.923029	3.78837	2.42433	3.05198	-0.486172	0.171916	3.14367	3.99103	3.40944	-0.282894	0.442229	3.33133	3.53414	3.34155	-0.323151	0.377725	2.58536	2.93884	3.46698	-0.516047	0.133967	4.81723	4.05183	2.69961	-0.182634	0.652859	4.05786	3.19897	2.70401	-0.378002	0.296175	3.84178	3.86512	2.27767	-0.395861	0.276164	3.22565
1368120_at	9.07369	8.79899	8.70359	8.99526	8.8097	8.74225	-0.0227272	0.99973	8.70721	8.76288	8.77422	-0.0391857	0.933005	8.21593	8.33565	8.39651	-0.112312	0.231944	7.79462	7.35683	8.28995	-0.203839	0.0175695	7.18042	7.29741	7.23348	-0.312767	0.000614861	5.85801	5.78536	5.61869	-0.643797	3.90556e-08	5.12634	4.81135	5.70503	-0.789279	1.3948e-09	5.00776	5.85027	5.64912	-0.71125	6.98135e-09	5.41184	5.09549	5.93331	-0.716756	5.75797e-09	5.74581
1368121_at	4.48961	5.2005	5.74925	6.59471	5.38238	5.62718	0.111231	0.99973	6.42529	5.9889	5.94009	0.176088	0.834758	6.2713	5.31658	4.80848	0.00552459	0.987619	4.9137	5.97101	2.83504	-0.31004	0.217984	5.22004	6.24399	3.82194	-0.115813	0.704736	6.24475	5.57808	4.43075	-0.01277	0.974308	5.47038	4.9832	5.69564	-0.00989987	0.978504	5.02357	5.64779	4.38044	-0.116933	0.70754	5.51313	6.06919	5.80465	0.0977697	0.763281	5.97041
1368122_at	10.1679	9.79641	9.78347	10.0708	10.0041	9.78168	0.00467318	0.99973	9.91577	9.83927	9.7883	-0.0104533	0.909201	9.91033	9.63453	9.68076	-0.0261419	0.21896	9.36505	9.72536	9.43422	-0.061251	0.00223458	9.59886	9.57928	9.3441	-0.0612863	0.00240589	9.87046	9.84236	9.98907	-0.0027409	0.92576	9.87936	9.78743	9.85892	-0.0113057	0.632971	10.0462	9.98054	9.8514	0.00577809	0.831644	9.96696	9.92055	10.0032	0.00642316	0.813706	10.0755
1368123_at	8.44224	8.34357	8.7555	8.51967	8.84165	8.54369	0.0273573	0.922187	8.68275	8.37881	8.52004	0.00928515	0.976196	8.72547	8.69911	8.84872	0.0478895	0.185005	8.46819	8.98471	8.29573	0.0179973	0.656801	8.32047	8.87352	8.31875	0.00487854	0.919032	8.01734	8.32392	8.41905	-0.0379529	0.297617	8.39802	8.53142	8.23522	-0.0144202	0.736562	8.4569	8.42327	8.18874	-0.019917	0.63109	8.39944	8.42322	8.42805	-0.0093459	0.845584	8.62176
1368124_at	6.54706	6.9201	7.47675	8.30506	7.88835	8.24061	0.216786	0.0108947	9.63485	9.4061	8.67709	0.397654	2.26259e-06	9.27347	9.55264	8.59662	0.382224	5.09952e-07	9.49449	9.79645	8.68443	0.410558	1.32455e-07	8.98536	8.89866	9.21258	0.366221	6.74334e-07	8.60218	8.33276	8.35149	0.266474	2.87114e-05	8.31137	8.50404	8.27659	0.255388	5.03783e-05	8.24936	8.23385	8.20763	0.232236	0.000166506	8.29492	8.59144	8.13172	0.25086	6.90173e-05	8.26228
1368125_at	9.54128	9.7419	9.78678	9.6115	9.66191	9.68054	-0.0110473	0.99973	9.80621	9.69261	9.9176	0.0117579	0.932499	9.1592	9.38436	9.42531	-0.061093	0.0218894	9.04528	9.32144	9.3082	-0.0763593	0.00344846	9.02396	9.14794	9.19538	-0.0923947	0.000681085	9.08366	8.90013	8.60835	-0.134154	8.0068e-06	9.19191	9.25293	8.97315	-0.0898031	0.000880684	9.35691	9.20359	9.40489	-0.0612195	0.0194694	9.37708	9.36147	8.8788	-0.0796868	0.00300952	9.51883
1368126_at	9.92277	9.618	9.93277	9.80071	9.84471	9.79087	-0.0110718	0.99973	9.72267	10.0452	9.6741	-0.0109931	0.976991	9.8065	9.21363	9.42545	-0.0609398	0.159792	8.61034	8.78901	8.70883	-0.184213	5.30532e-05	8.5987	8.452	8.90859	-0.19276	3.34993e-05	7.40941	7.98546	7.54072	-0.371817	1.51558e-09	7.57955	7.7516	7.98228	-0.347826	4.1466e-09	7.38012	7.59991	7.04589	-0.43016	1.03875e-10	7.86686	7.46074	7.31114	-0.390561	4.94527e-10	8.13509
1368127_at	5.27374	6.43358	5.41004	6.21338	5.69372	4.37497	-0.0975384	0.99973	4.98983	6.05993	5.91868	-0.02769	0.990813	5.5047	6.17042	6.32414	0.0600881	0.881949	6.33488	6.08258	6.28027	0.117397	0.725755	6.4057	6.44959	2.60392	-0.272464	0.3499	5.83033	5.89678	6.38227	0.0703115	0.851908	4.29312	5.64106	6.18159	-0.113556	0.738685	6.0062	6.11817	6.03254	0.0752259	0.840301	5.9998	6.27083	5.83987	0.0709554	0.852585	6.28306
1368128_at	9.37675	9.91625	10.1863	9.32313	9.14579	9.53364	-0.0114631	0.99973	10.0176	10.0532	9.76799	0.080259	0.821599	11.334	11.5053	9.60135	0.196235	0.076873	11.2067	10.7513	11.0149	0.224253	0.0341258	11.9498	11.9895	12.2021	0.356778	0.00130757	10.7194	9.95272	9.75101	0.107151	0.363246	8.50727	7.60244	7.85124	-0.237753	0.0263829	7.1514	8.53039	8.2085	-0.244461	0.0239813	9.76061	8.37111	9.20978	-0.0485945	0.726905	7.05941
1368129_at	7.59207	7.90069	8.13076	7.85505	7.78816	8.1203	0.0272216	0.932951	7.67126	7.8027	7.66433	-0.0110581	0.966924	7.64373	7.96544	7.81449	0.0064701	0.903628	7.64419	7.99174	7.73888	0.00340892	0.947839	7.99975	7.78397	7.98818	0.0278526	0.485809	8.21785	8.03199	8.21934	0.0695902	0.0490535	8.07067	7.98561	7.712	0.0274749	0.493178	8.31906	8.2488	7.93439	0.0713172	0.045155	8.07198	8.17403	7.73921	0.0404614	0.290463	7.63152
1368130_at	6.71807	7.96642	6.71384	7.02713	6.77007	7.41075	-0.00653013	0.999898	6.85407	6.62408	7.37719	-0.0311884	0.994112	5.5822	4.93979	6.77506	-0.311933	0.640889	5.48587	4.04924	7.36373	-0.375837	0.526281	5.64125	5.12529	5.6577	-0.375818	0.536928	6.50248	1.39208	6.00636	-0.905531	0.0893926	4.55199	2.77613	5.31768	-0.803649	0.134528	3.07307	3.66622	4.71633	-0.916559	0.0870223	2.06322	5.60834	6.594	-0.742564	0.177886	5.46364
1368131_at	7.53358	8.77887	8.86803	8.53509	8.581	8.58474	0.0207901	0.99973	8.55288	8.69966	8.93996	0.0478937	0.789395	7.45828	7.43028	7.34503	-0.188309	0.0019612	6.00498	6.40632	6.73776	-0.405343	1.8016e-07	7.16008	7.681	7.67098	-0.171091	0.0033969	8.9032	9.15352	9.47647	0.119682	0.0379187	9.50499	9.62823	9.27695	0.165217	0.00450343	9.00219	9.25313	9.24882	0.11851	0.0414203	8.81512	9.05586	8.45977	0.0551649	0.392297	9.13809
1368132_at	11.2303	11.0454	11.2852	11.72	11.7741	11.5033	0.0580915	0.31008	11.6333	11.3553	11.4349	0.0342353	0.566692	10.1016	10.9531	10.7052	-0.0827136	0.00385198	10.595	10.6825	10.6992	-0.0720764	0.00806695	10.573	10.7055	10.3888	-0.0861977	0.00211613	10.7581	10.5878	10.4813	-0.0789068	0.0044883	10.7697	10.5872	10.9436	-0.0576605	0.0349825	10.7721	10.9711	10.9055	-0.042099	0.135583	11.1985	10.8363	10.8961	-0.0297906	0.320643	11.1388
1368133_at	11.7778	11.7032	11.892	11.8512	11.9001	11.7924	-0.00249815	0.99973	11.792	11.7008	11.6895	-0.0172436	0.912705	10.5962	10.8845	11.0997	-0.12834	0.000447905	10.629	10.6592	11.1472	-0.134854	0.000173972	10.6608	10.7741	10.9436	-0.137127	0.000156216	10.1897	10.5071	10.2675	-0.201597	9.09508e-07	10.4798	10.444	10.6688	-0.172556	8.25502e-06	9.82971	10.6	10.8786	-0.186862	2.79843e-06	10.4757	10.4923	10.835	-0.163097	1.90608e-05	10.3336
1368134_a_at	7.83559	7.80693	7.854	7.4371	7.93473	8.25165	0.046473	0.904866	9.00609	8.80599	8.43868	0.199406	0.00491048	10.8617	10.5138	10.0999	0.461159	1.29084e-08	10.5638	10.1974	10.1241	0.434243	2.19516e-08	10.1955	9.89279	9.82672	0.388255	1.30367e-07	8.20721	8.24683	8.76877	0.14164	0.00816725	8.75157	8.52127	8.25757	0.159381	0.0032216	7.9456	8.41152	8.5584	0.123893	0.0211475	8.58899	8.60856	8.68224	0.179381	0.0013049	8.33474
1368135_at	7.937	7.9385	8.57338	8.00679	8.51938	7.64387	-0.040667	0.99973	8.04386	7.96348	7.72426	-0.065864	0.966531	6.98135	7.73975	7.4736	-0.16356	0.513341	6.94386	7.037	7.47166	-0.21205	0.339188	7.3754	7.06572	6.55267	-0.244212	0.268403	4.73528	3.98402	4.42282	-0.921878	6.16936e-05	3.45713	6.01967	4.77788	-0.837549	0.000193241	5.78142	4.68952	5.69766	-0.625681	0.00353277	5.83921	3.25464	6.18024	-0.757447	0.00064303	6.29888
1368136_at	10.571	10.046	10.0244	10.375	10.2928	10.0259	0.0141145	0.99973	9.82522	9.94224	9.74121	-0.0425863	0.492861	10.0848	9.66439	9.94532	-0.0337043	0.321783	10.0668	10.097	10.2279	-2.96588e-05	0.999394	10.2869	10.3172	10.5009	0.033416	0.307088	10.7396	10.7409	10.5689	0.0765762	0.0125805	10.3826	10.5055	10.5337	0.0480608	0.123254	9.84557	9.91992	10.3819	-0.0120373	0.764693	9.81337	9.81167	10.2395	-0.0255315	0.471079	9.70613
1368137_at	8.01742	8.06556	8.11714	7.82154	7.81029	8.05279	-0.0321692	0.986877	7.98387	7.77188	7.90909	-0.0333204	0.894172	7.44844	6.90756	7.90985	-0.123354	0.0391295	7.00616	6.96917	7.50756	-0.173623	0.00310596	6.91829	7.222	7.73736	-0.148057	0.0109903	7.4575	7.39763	7.35926	-0.124503	0.0328951	7.3177	7.36784	6.97583	-0.161276	0.00601915	8.80242	8.3334	7.70288	0.0344601	0.627655	8.49983	8.35505	7.89073	0.0304723	0.678374	8.66129
1368138_at	7.66349	8.25952	7.45714	7.75595	7.94807	7.82121	0.0107356	0.99973	7.95268	7.49566	7.6486	-0.016133	0.982596	7.61212	7.78674	6.96711	-0.063738	0.481817	6.20762	7.49132	7.62127	-0.137267	0.0714267	6.39359	7.42263	6.75736	-0.185359	0.0153749	7.05502	6.996	7.15721	-0.138839	0.0731643	7.57601	7.78317	7.666	-0.0202746	0.844805	8.29063	7.62905	7.50261	0.0030947	0.979819	8.1198	8.01974	7.4411	0.0131409	0.909099	8.02849
1368139_s_at	6.7914	6.27972	6.7926	6.78528	6.73555	5.90197	-0.0698354	0.997593	6.35662	7.03969	6.47647	-0.0353089	0.980605	5.83785	6.66878	5.86572	-0.149913	0.350583	6.0572	6.37827	5.36066	-0.196894	0.175751	6.57755	5.64295	5.61928	-0.193507	0.189687	6.18008	6.02486	4.76239	-0.271556	0.0594257	5.24558	6.28193	5.61892	-0.250768	0.0823144	5.38344	5.99952	5.71517	-0.252245	0.0836668	5.32172	5.58371	3.91247	-0.47457	0.00151954	5.60893
1368140_at	0.988253	2.25713	2.93744	2.04019	2.16361	3.03129	0.382922	0.953674	1.61049	3.1072	3.95375	0.571009	0.684763	1.99538	2.17137	2.66863	0.312686	0.657361	2.52	2.35818	3.16326	0.546399	0.349377	2.1858	1.89517	2.34873	0.229686	0.742658	2.01029	3.70467	4.9401	0.869326	0.120933	4.69071	1.68638	3.42585	0.722295	0.206769	1.69313	4.7093	4.87314	0.895582	0.110801	2.72101	3.30647	2.15292	0.560807	0.356092	2.53052
1368141_at	13.0086	12.8986	12.9168	12.7954	12.8168	12.9717	-0.00598946	0.992014	12.8226	12.8936	12.937	-0.00338477	0.971369	13.4672	13.1919	13.2634	0.0431826	0.000556711	13.2194	13.2724	13.3225	0.0393179	0.00090753	13.0929	13.1359	13.2514	0.0271457	0.0176986	12.8879	12.8597	12.874	-0.0045561	0.761894	12.8419	12.8978	12.9537	-0.00188424	0.907864	12.8913	12.8886	12.9949	0.00114622	0.947321	12.8316	12.831	12.9562	-0.00467447	0.758026	12.8776
1368142_at	7.70249	7.84687	7.65219	7.77648	8.01596	7.87626	0.0341712	0.834907	7.35247	7.90651	7.925	0.00356326	0.989668	7.68209	7.94151	7.63467	0.008829	0.851239	7.78171	8.09103	7.89615	0.0401894	0.226904	8.16955	8.32838	8.32994	0.103202	0.00190005	7.85507	7.90691	7.96501	0.0378073	0.272688	7.95073	7.87066	7.98425	0.0425794	0.206869	8.69308	8.38286	8.32523	0.135937	0.000120418	8.5747	8.33625	7.95003	0.104484	0.00192816	8.29755
1368143_at	10.9311	10.7167	10.517	10.4724	10.3234	10.6306	-0.0246459	0.73615	10.4318	10.325	10.5542	-0.0299128	0.395182	10.8277	10.8367	11.0309	0.0325106	0.0987918	11.0862	11.2067	10.9249	0.0553552	0.00364562	11.4715	11.4616	11.2839	0.0981479	1.04621e-05	11.1494	11.2132	11.2798	0.073745	0.000259262	11.2258	11.3459	11.1421	0.0767774	0.000167906	11.4144	11.3215	11.1572	0.0844078	5.89743e-05	11.2519	11.2505	11.0861	0.0714142	0.000422439	11.13
1368144_at	8.80411	8.21464	8.32439	9.53915	9.27076	9.37576	0.231027	0.0432693	9.88962	9.20547	9.06089	0.228552	0.0202022	9.5278	9.34462	9.29017	0.229861	0.00256023	10.0978	9.85093	9.05287	0.270733	0.000379593	9.40866	9.27491	9.2468	0.217958	0.00308664	8.94719	9.23039	9.13841	0.185789	0.0105535	9.6854	9.06436	9.52233	0.234977	0.00160615	8.60113	8.82863	8.98069	0.137046	0.0619193	9.2589	8.83887	9.50765	0.200463	0.00691895	8.79538
1368145_at	8.2158	7.66757	7.76276	7.67164	7.98021	7.51487	-0.00314077	0.99973	7.50052	7.839	7.27118	-0.0384274	0.98086	7.69159	6.76394	6.72709	-0.134669	0.465327	6.94678	7.62195	7.30475	-0.0865977	0.642492	7.00508	6.98376	7.4564	-0.11475	0.526829	5.46578	5.12507	4.34542	-0.642546	0.000150086	4.04796	3.82769	4.45731	-0.915097	1.5647e-06	5.39656	4.68084	3.32512	-0.820973	7.42683e-06	4.9267	4.41434	5.28981	-0.6697	0.000106241	4.48835
1368146_at	10.4562	10.9628	11.1759	13.0273	13.0306	12.8495	0.283674	4.22369e-05	13.1264	13.0202	12.4519	0.271818	3.17138e-05	11.8472	12.0301	11.5699	0.149144	0.00274682	11.9688	11.5413	11.1317	0.115538	0.013654	11.1588	11.0293	10.802	0.0455609	0.378389	10.7723	10.2011	10.8678	-0.0060111	0.932174	10.7498	10.3833	10.291	-0.0247286	0.668264	9.56867	10.0699	9.90803	-0.113676	0.0175155	9.90919	10.7094	11.0841	-0.0133102	0.841837	9.86126
1368147_at	6.94185	7.51208	8.44519	10.5955	10.7426	9.5292	0.454481	0.00789242	11.0547	10.9928	9.24122	0.471201	0.00206458	9.40647	9.71048	8.67228	0.303348	0.0105112	9.56563	9.14463	7.63183	0.221083	0.0514772	8.53561	8.29115	7.69029	0.122848	0.318241	7.55718	7.53786	8.502	0.0667472	0.63291	8.21157	7.92522	6.74751	0.0196339	0.90283	7.76902	7.70196	6.93384	-0.00765062	0.967181	7.67413	7.96226	7.81839	0.060163	0.67777	7.29262
1368148_at	7.5721	7.94927	8.01937	8.16266	7.89977	7.85653	0.00563449	0.99973	7.39649	8.45301	7.94655	-0.00373546	0.993476	8.19537	8.26557	8.02935	0.0397893	0.514016	8.92973	9.61126	8.51592	0.181888	0.000604082	9.61024	9.69155	9.99875	0.298402	2.24847e-06	12.8572	12.7336	12.4422	0.674799	2.29237e-12	12.597	12.959	12.5039	0.675787	1.88129e-12	13.3404	12.9258	12.6468	0.707596	7.95941e-13	12.9965	12.8381	12.4082	0.682596	1.38452e-12	12.9542
1368149_at	5.54945	5.75839	4.29921	4.21003	5.98797	6.08759	0.317976	0.875684	5.38412	4.56092	3.50845	0.0403431	0.989211	6.76619	6.65515	6.68696	0.642109	0.0580158	7.92862	7.21251	5.86014	0.693555	0.0327972	6.69165	6.41479	6.29942	0.590382	0.0733495	2.92253	3.93225	2.92338	-0.412544	0.234101	6.55351	3.45273	6.06726	0.264404	0.478315	6.01401	6.48446	6.65646	0.570744	0.0889577	4.849	6.44004	5.9616	0.410873	0.243601	4.93264
1368150_at	5.07455	5.91434	6.14574	5.55886	6.56565	5.74278	-0.0194111	0.99973	5.73732	5.61347	5.62713	-0.0893468	0.907926	6.51045	5.69978	5.96733	0.00701315	0.978281	5.50857	5.26496	5.56323	-0.145229	0.423167	6.27432	4.64362	6.17624	-0.0927573	0.645432	6.34806	5.87994	6.23955	0.0312829	0.896202	5.39515	5.72301	4.50216	-0.216885	0.211864	5.85821	4.51337	3.7497	-0.379424	0.0239157	5.98984	5.15289	5.21313	-0.146553	0.440903	5.74442
1368151_at	12.3617	12.1931	12.3378	12.1682	12.2065	12.1942	-0.0120743	0.859979	12.1963	12.1798	12.3013	-0.00781224	0.864004	12.1808	12.0817	12.1511	-0.0182216	0.153406	12.1949	12.2095	12.3107	-0.00633246	0.661463	12.1745	12.2608	12.2525	-0.00739908	0.606509	12.0834	12.0677	12.052	-0.0265783	0.0281525	12.1962	12.1527	12.3678	-0.0062993	0.668838	12.1938	12.1785	12.375	-0.00508934	0.746404	12.1822	12.1832	12.3686	-0.00561434	0.719163	12.1564
1368152_at	9.81867	9.52261	9.55305	9.80064	9.63241	9.57702	0.00367991	0.99973	9.77561	9.85436	9.47012	0.00800745	0.956534	9.93882	9.82365	9.66033	0.0240319	0.319593	9.67523	9.88045	9.71159	0.0164234	0.499472	9.7755	9.81994	9.85336	0.0253963	0.268553	9.67296	9.82062	9.88984	0.0221366	0.352416	9.80365	9.85243	9.65908	0.018791	0.439338	10.2339	10.0182	9.68385	0.0487002	0.0265893	9.79284	9.76427	9.71573	0.0167505	0.512252	9.67608
1368153_a_at	8.72397	9.02298	9.23715	9.04057	9.22133	8.83662	-0.00700424	0.99973	8.871	9.17479	8.9507	-0.0123746	0.948681	8.97685	8.93501	8.9648	-0.018649	0.62954	8.86526	8.68517	8.86647	-0.0436065	0.159232	8.21705	8.5776	8.76857	-0.0914533	0.00332285	8.73533	8.55849	9.09093	-0.0457495	0.146667	8.72284	8.70068	8.73432	-0.0577578	0.0602486	8.89539	8.90083	8.94865	-0.025743	0.459487	8.88634	8.90708	8.95319	-0.0256509	0.469092	8.80135
1368154_at	11.1016	11.3405	11.065	10.906	10.9017	11.0052	-0.0157518	0.99973	10.6645	10.7571	10.9806	-0.0340187	0.939801	9.00443	8.79173	10.1199	-0.251665	0.00255194	8.02964	8.02524	10.0354	-0.354667	5.49178e-05	9.51101	9.54575	9.78302	-0.202056	0.0107163	10.163	9.77333	9.9294	-0.151697	0.0566771	9.91404	9.77301	10.5886	-0.132728	0.0976133	9.07833	9.3682	10.3125	-0.208126	0.00958707	10.1425	10.6535	11.1562	-0.0551828	0.560384	10.6857
1368155_at	0	1.18763	1.16944	1.21377	0	2.23064			0.510624	0.686871	1.35541			2.21392	3.00047	0.86899			3.02973	0.64424	0			3.04286	1.26405	0			1.19106	0	0			0.656161	0	0.847208			4.17363	2.55178	2.83918			3.27422	1.69291	0			3.51723
1368156_at	9.14961	8.93266	8.44608	8.21961	8.50732	8.68825	-0.0239402	0.99973	8.13697	7.76579	8.39748	-0.0890267	0.395577	8.05827	7.45269	8.21663	-0.12396	0.0323458	8.11124	7.93432	8.08933	-0.0982032	0.0799467	8.52538	8.60295	8.32238	-0.0216898	0.766119	8.77997	8.42787	8.86977	0.0132066	0.868081	8.60143	8.37542	8.626	-0.0130765	0.864409	7.69558	8.48322	8.80534	-0.0505466	0.424355	8.53072	8.66755	8.70941	0.00406883	0.962564	8.5685
1368157_at	8.72239	7.95485	8.92424	8.55552	8.79052	8.36865	-0.00981894	0.99973	8.67061	8.80025	8.59392	0.00991353	0.989444	8.51436	8.59381	8.20816	-0.0323332	0.787272	7.89362	8.02868	8.20456	-0.10166	0.255965	7.90407	7.78169	7.97537	-0.129674	0.139755	6.62208	6.28786	6.25772	-0.433922	1.16646e-05	6.30538	6.00093	6.30529	-0.476307	3.32046e-06	6.42952	5.68421	6.63589	-0.468432	4.35037e-06	6.3876	5.29011	6.10971	-0.54586	4.48431e-07	6.50198
1368158_at	10.5125	10.2508	10.3515	10.3922	10.3117	10.2146	-0.00747228	0.99973	10.3444	10.4154	10.2547	-0.00299338	0.985007	10.4971	10.3853	10.4325	0.0109224	0.616294	10.4413	10.3745	10.2431	-0.000947907	0.970936	10.6179	10.5254	10.5284	0.0272718	0.122023	10.5185	10.5821	10.6365	0.0302481	0.0862726	10.6069	10.5849	10.8053	0.0419685	0.0158514	10.2274	10.5526	10.7142	0.0189041	0.315833	10.542	10.5508	10.3726	0.0178085	0.355465	10.4609
1368159_at	8.1236	8.98754	8.47256	7.95549	8.18632	8.89437	-0.0109206	0.99973	8.35686	8.60791	8.23317	-0.00024941	0.999363	8.35084	8.26613	8.24003	-0.0196793	0.762285	8.0341	8.56273	8.59383	-0.00110394	0.987943	8.07921	8.43121	8.72628	0.00150046	0.984991	7.96755	7.76747	7.83153	-0.0966483	0.0430613	7.85354	7.88727	7.81443	-0.0972701	0.0409567	7.7726	7.28962	7.63789	-0.151135	0.00212132	8.04208	7.97026	7.95838	-0.0720503	0.145298	7.77976
1368160_at	0.523183	2.52565	2.87412	2.49339	1.83365	2.63497	0.354154	0.971261	2.19446	2.79496	4.46084	0.748618	0.530106	2.70673	4.60073	2.13186	0.734122	0.230254	2.61086	3.7838	2.6029	0.718774	0.215955	2.46317	2.69987	2.93294	0.585864	0.336859	2.30664	1.77168	2.15919	0.204414	0.785528	1.9884	1.92329	2.2873	0.200224	0.786481	1.75116	3.27863	4.27884	0.696823	0.246827	2.22054	1.69022	2.39687	0.213706	0.778006	2.86029
1368161_a_at	3.64356	4.24075	3.58215	4.79575	4.13053	1.88609	-0.296933	0.953142	3.45563	5.82979	4.31161	0.108778	0.978538	5.32994	4.80459	2.54043	-0.0302263	0.963288	4.2622	4.65275	3.87216	0.0495132	0.935952	5.01121	2.89447	3.74991	-0.116323	0.840165	5.06216	2.17565	4.70269	-0.139866	0.806378	2.96603	4.49284	4.07089	-0.117593	0.836322	4.03864	2.65918	4.86895	-0.135273	0.814153	4.65321	5.648	4.81026	0.289266	0.570432	4.82754
1368162_at	5.86272	6.17156	6.40895	6.04493	6.63128	6.3668	0.0157019	0.99973	6.58507	6.24916	6.25337	0.0196739	0.993476	4.64036	6.05554	6.46595	-0.147706	0.671359	4.64038	5.30548	6.47268	-0.210795	0.480238	6.09821	6.19477	5.74212	-0.0624849	0.866582	5.24004	5.36164	6.01063	-0.182902	0.56444	6.68979	5.83931	6.27583	-0.00363697	0.992866	5.31945	7.11679	6.34763	-0.013251	0.975892	3.51069	6.05178	9.28457	-0.108175	0.760971	7.10842
1368163_at	10.1869	10.4776	10.2283	10.0708	9.89074	10.2691	-0.0271275	0.994572	10.1395	10.1084	10.207	-0.0163087	0.969279	9.54767	9.68323	9.77605	-0.0866372	0.123298	8.3952	8.62517	9.7267	-0.206577	0.000289508	8.97216	8.9759	9.62208	-0.160646	0.00327707	10.5478	10.3097	9.81319	-0.00675635	0.932741	9.55091	9.85334	10.1874	-0.0582806	0.313226	10.5577	10.2649	10.1589	0.00824893	0.916697	10.0515	10.1407	9.58497	-0.0492027	0.419085	10.1976
1368164_at	9.53846	8.69292	8.76631	8.8054	8.53085	8.73789	-0.0336556	0.903836	8.73103	8.59496	8.54282	-0.0449915	0.602133	8.4403	8.63306	8.7131	-0.0496589	0.227856	9.06819	8.66612	8.57655	-0.0209102	0.644402	9.68184	9.52013	9.22327	0.0907372	0.0169948	9.09157	9.33971	9.68391	0.0747222	0.0511823	9.60479	9.29278	9.65026	0.0970344	0.0111759	9.11165	9.18386	9.26037	0.046185	0.255671	8.8048	9.08277	9.21906	0.0222377	0.637358	8.82413
1368165_at	10.1531	10.0724	10.1223	10.059	9.98831	10.0522	-0.0147106	0.931739	9.94984	10.0203	10.0498	-0.0185342	0.711066	10.3629	10.4246	10.0753	0.0212679	0.307954	10.3827	10.6033	10.1684	0.0347839	0.0626819	10.5307	10.5085	10.4954	0.0524901	0.0057747	10.1055	10.0609	9.88218	-0.0172133	0.414329	9.9712	10.134	9.94254	-0.0172358	0.409324	10.0734	9.84313	9.89724	-0.0285346	0.142772	9.93821	9.62821	9.69244	-0.0557027	0.00416927	9.96627
1368166_at	8.81811	8.55353	8.90789	9.1274	8.8632	8.49635	-0.00206372	0.99973	8.71057	8.86181	8.63837	-0.0166463	0.966285	8.3398	8.32147	8.39257	-0.0817002	0.140158	8.2314	8.62756	8.45559	-0.0670234	0.214469	8.56444	8.29687	8.44149	-0.0675468	0.217045	8.64535	8.71156	8.13619	-0.0572856	0.31408	8.1057	8.59593	7.83135	-0.113071	0.0315555	9.13668	8.45556	8.48437	-0.0248958	0.710087	8.54806	8.39869	7.61336	-0.112257	0.0362841	8.67805
1368167_at	8.54135	7.42574	7.36069	8.18522	8.00631	7.65087	0.0737975	0.881207	8.25878	8.12417	7.51532	0.0765313	0.71033	7.79144	8	6.92848	0.00201261	0.986524	8.12164	7.69603	7.10502	0.0154453	0.884226	8.71498	8.18664	7.79847	0.123857	0.114707	8.14724	8.38822	8.51162	0.14524	0.0633052	8.97978	8.51215	8.59957	0.204027	0.00890491	7.70884	8.40044	8.28552	0.106394	0.189732	8.67323	8.65513	8.63051	0.19706	0.0129548	8.75232
1368168_at	2.2623	4.96728	1.57833	2.7307	3.52667	2.58751	0.0342468	0.99973	2.92248	5.35853	2.40138	0.232163	0.949251	1.4958	1.07265	4.10334	-0.605838	0.35056	1.16088	1.38759	4.09934	-0.604403	0.322119	1.98452	2.39765	1.31165	-0.631537	0.306976	1.98635	2.73278	1.95676	-0.375814	0.585054	4.60879	5.45452	3.0135	0.568959	0.368538	6.59416	6.95297	4.96837	1.0984	0.0613418	6.09924	6.71261	6.06673	1.14001	0.0535582	6.74046
1368169_at	7.65116	7.60141	7.7501	7.74307	7.79574	7.38487	-0.00997787	0.99973	7.77268	7.7183	7.52376	-0.00398268	0.991281	6.73992	7.19866	7.46554	-0.109797	0.0112308	6.97651	7.29859	7.72609	-0.0700786	0.0940419	7.21452	7.01713	7.35375	-0.0966106	0.0208615	7.46841	7.50284	7.3937	-0.0451879	0.320038	7.50784	7.64177	7.5139	-0.0260775	0.599617	7.36176	7.3054	7.38609	-0.0654246	0.129946	7.55854	7.78551	7.97292	0.0146363	0.796888	7.5761
1368170_at	8.26072	8.71181	9.19261	8.9729	8.93836	8.26656	-0.016945	0.99973	8.87397	9.44816	9.12933	0.0521387	0.829814	8.38125	8.59359	8.48026	-0.0563909	0.507995	6.81475	6.82139	7.60461	-0.319369	5.5223e-05	6.07899	6.05205	6.23151	-0.527623	1.09881e-07	7.85011	7.76044	7.13187	-0.220192	0.00255103	7.74886	8.26118	7.40593	-0.178231	0.0126158	9.25873	9.09152	8.36301	0.0118836	0.909394	9.75006	9.39296	8.93491	0.0842458	0.275651	9.93523
1368171_at	12.2297	12.7187	12.6409	12.8242	12.7465	12.5752	0.0219786	0.958562	12.8754	12.8722	12.5392	0.0272322	0.782352	12.7873	12.522	12.481	0.00842795	0.858028	12.3012	12.1918	12.4285	-0.0250887	0.483204	12.9549	12.8203	12.4743	0.0257554	0.480149	12.3985	12.3051	12.7859	-0.00321667	0.947246	12.6566	12.346	12.3941	-0.00668188	0.880478	11.2745	12.1658	12.3898	-0.0695278	0.0326217	11.8992	11.9648	12.218	-0.0583181	0.0775663	11.8278
1368172_a_at	11.7017	12.4117	11.7569	11.7323	11.7077	11.9903	-0.009571	0.99973	11.891	12.0842	12.1264	0.0175368	0.960093	11.8856	11.6593	12.2175	0.00371055	0.961747	11.7118	11.5445	12.1748	-0.00982125	0.886839	12.5264	12.1695	12.2432	0.0505618	0.354127	11.9986	11.5952	12.1905	0.00454199	0.952396	12.0848	11.6453	12.0702	0.00528929	0.942023	10.0887	11.6717	11.8905	-0.0876583	0.0879772	11.1307	11.601	11.5845	-0.0558464	0.310248	11.1524
1368173_at	10.6211	10.7589	10.6381	10.7233	10.6662	10.9601	0.0122979	0.96514	10.7953	11.0495	10.8535	0.0277944	0.443732	12.4412	12.4646	11.9826	0.201582	6.0428e-10	12.1747	12.281	12.0517	0.186798	1.35954e-09	11.9928	11.9361	11.9964	0.163652	1.59948e-08	11.4691	11.3228	11.3642	0.0907726	1.95678e-05	11.2614	11.3627	11.1049	0.0725775	0.000289124	10.7768	11.0778	11.1285	0.040238	0.0340233	10.8127	10.8756	10.8282	0.0198221	0.337852	10.737
1368174_at	8.02743	7.88998	7.66475	8.0909	7.8948	7.7692	0.0494415	0.982485	7.42435	7.19013	7.87555	-0.0303272	0.959952	7.40532	7.79178	7.69125	-0.00430417	0.974393	9.63601	9.35225	7.64561	0.207246	0.0156495	7.45688	7.01193	6.96477	-0.0993954	0.279163	7.26729	6.16049	6.63181	-0.197593	0.0229766	6.39702	6.20112	7.21649	-0.21514	0.0132541	6.84672	6.58849	6.41017	-0.210307	0.0165104	6.56992	6.71633	6.87278	-0.1874	0.0338925	7.01206
1368175_at	10.8819	10.2084	10.8545	10.7466	10.7594	10.2883	-0.0179418	0.98056	10.5019	10.6128	10.4307	-0.0290068	0.72294	10.1126	10.3272	10.3969	-0.0618561	0.0463905	9.81985	10.2318	10.1897	-0.0901205	0.00310596	10.0547	9.81779	10.1046	-0.102655	0.00107872	9.92553	10.0101	9.557	-0.126337	0.000115982	9.73899	9.97834	10.0554	-0.112541	0.000425841	10.1229	9.98223	10.1322	-0.0901029	0.00365419	9.88382	9.7423	10.0857	-0.11551	0.000367334	9.87136
1368176_at	8.00326	8.18782	7.73418	8.80092	8.82467	8.09908	0.101981	0.397909	8.26206	8.54667	7.66257	0.0295606	0.896516	9.08055	9.16956	8.8152	0.176205	0.00154125	9.33491	9.05298	8.2114	0.149215	0.0044673	8.55451	8.19932	7.93448	0.0431038	0.464614	8.82638	8.52756	8.53322	0.112011	0.0327693	8.56219	8.92372	8.31916	0.107017	0.0409305	8.45685	8.47273	8.56147	0.0899311	0.0921993	8.37959	8.62931	8.35506	0.0825881	0.127848	8.62511
1368177_at	11.1985	10.7352	11.0288	10.8439	10.6929	10.8052	-0.0338153	0.61338	10.8898	11.2556	10.7132	-0.0112348	0.914051	9.74372	9.87687	9.8097	-0.169919	6.87535e-08	9.40086	9.67114	9.70592	-0.202383	3.80219e-09	9.49202	9.78165	9.83669	-0.185843	2.04236e-08	10.5729	10.6862	10.4846	-0.0607709	0.00603297	10.3655	10.4699	10.4009	-0.0839926	0.00031112	10.7266	10.664	10.8303	-0.039233	0.0784098	10.5154	10.4408	10.5791	-0.0702507	0.00205669	10.6352
1368178_at	1.50574	3.10968	2.65019	3.37578	4.58506	1.54877			3.48016	3.41075	4.59873			5.65056	1.72852	2.66497			4.56919	3.10004	3.75457			1.613	5.65102	2.31752			1.44228	3.25421	2.08591			2.56	4.03826	3.16557			3.37107	2.96677	0			2.91597	4.02931	2.19232			3.23847
1368179_at	8.46131	8.60969	8.7601	8.79774	8.18271	8.76036	-0.015733	0.99973	8.79638	8.74572	8.32714	-0.00819785	0.984506	9.35838	9.28448	9.0302	0.0893122	0.0368111	9.64482	9.52151	8.68493	0.0971861	0.0181653	9.26403	9.13012	8.89809	0.0692897	0.0989092	8.40769	8.49704	8.74972	-0.0199983	0.705101	8.5808	8.85937	8.44198	-0.00733422	0.899493	8.46186	8.1227	8.11148	-0.0750005	0.0767924	8.31523	8.26603	8.35467	-0.0607892	0.162303	8.46151
1368180_s_at	4.88725	3.48176	3.27685	4.69362	1.31207	4.10425	-0.0543323	0.99973	0.417571	4.14952	1.3784	-1.18888	0.391853	1.96173	3.13478	1.85124	-0.437896	0.64735	3.04452	2.63873	2.73162	-0.122285	0.906476	2.83494	0.998596	1.65996	-0.863407	0.276693	3.39831	4.02414	4.93869	0.418319	0.649293	5.32059	5.41191	3.93583	0.667242	0.424057	2.01832	4.99108	2.16505	-0.125251	0.909187	3.9538	4.73299	4.12666	0.482767	0.59577	1.9956
1368181_at	9.70536	9.73802	9.79984	9.87403	9.92921	9.77345	0.0132111	0.907066	9.83082	9.79577	9.83385	0.00755818	0.921951	10.0238	10.1056	10.1854	0.0487732	0.00265401	10.3731	10.455	10.3878	0.0910521	1.93553e-06	10.4276	10.5549	10.5598	0.106044	2.91411e-07	9.66845	9.90467	9.70632	-0.0014117	0.951816	9.67628	9.76998	9.65539	-0.0101371	0.574682	9.55226	9.78513	9.94729	-0.00127206	0.956924	9.54985	9.41118	9.43647	-0.0454833	0.00422641	9.50092
1368182_at	2.80427	4.46786	2.99427	2.05063	4.49748	2.5853	-0.269622	0.994286	2.92758	1.28843	2.9487	-0.636325	0.588099	2.70558	2.29779	2.77213	-0.425735	0.496755	1.5952	1.91954	6.37887	-0.365527	0.541809	0.992749	2.26479	3.47661	-0.805941	0.132419	5.72984	5.80348	5.39821	0.701171	0.202479	3.69979	5.97022	5.78377	0.53762	0.348471	6.45582	6.57444	5.59544	0.83578	0.122552	6.23116	6.80161	7.0481	0.946078	0.0802544	6.08953
1368183_at	10.5895	10.5021	10.37	10.1232	9.89155	10.7136	-0.00677461	0.99973	9.87299	9.64022	10.4057	-0.0452074	0.666804	9.77646	9.33843	9.97666	-0.0854767	0.0493558	9.15566	9.22066	9.71036	-0.136139	0.0016203	9.52723	9.48991	9.63848	-0.106741	0.0115706	10.1964	10.5912	10.6246	0.0255433	0.617568	10.9356	10.7402	10.6022	0.0649102	0.1331	10.5899	10.6805	10.6831	0.0504376	0.264521	10.561	10.8443	11.0871	0.0742917	0.0873684	10.8616
1368184_at	9.21659	9.44802	9.62675	9.40879	9.39037	9.34561	-0.0123348	0.987777	9.51671	9.38843	9.14825	-0.017214	0.821599	10.0107	9.69676	9.53368	0.0425093	0.0729453	9.8596	9.87602	9.60369	0.0475212	0.0359123	9.7769	9.8376	9.60595	0.0417087	0.069415	9.60811	9.69635	9.57499	0.0248272	0.317307	9.57283	9.5	9.21803	-0.00505072	0.872073	9.56374	9.46218	9.39912	0.00192975	0.956227	9.26615	9.29429	9.22042	-0.0311119	0.199021	9.21292
1368185_at	6.55086	6.53411	6.38603	6.45992	6.52142	6.59724	-0.0122195	0.99973	6.6851	6.64811	6.98947	0.0412849	0.926381	6.03214	5.50308	5.44496	-0.219132	0.0144575	5.90369	5.43229	6.54766	-0.147022	0.0901416	5.85409	5.75881	5.17622	-0.236036	0.00702906	5.7427	6.2226	6.22362	-0.119407	0.186982	5.34988	5.95661	6.12061	-0.182516	0.0359385	6.7086	5.83535	5.68745	-0.118871	0.191557	6.53981	6.5923	6.00721	-0.0461655	0.673462	5.73462
1368186_a_at	8.24757	7.48706	7.54483	8.07125	8.14871	7.57182	0.0782453	0.776128	7.91874	7.86101	7.13767	0.0233904	0.958355	8.95238	8.66845	8.35641	0.20522	0.00273521	9.51496	9.129	8.55323	0.270619	0.00012729	9.05402	9.1114	8.8843	0.264074	0.000178703	8.18082	8.47607	8.67583	0.169125	0.00973881	8.79015	8.42396	8.62674	0.197978	0.00284398	7.80809	8.31365	8.42945	0.123541	0.0615752	8.1082	8.28621	8.76216	0.158705	0.0168393	8.13644
1368187_at	11.4844	10.2669	10.2795	10.3155	10.5891	10.4745	0.00458306	0.99973	10.5918	9.9561	10.3751	-0.016936	0.96076	11.2927	11.5042	11.2968	0.124312	0.0169336	12.6405	12.5381	11.9923	0.24865	1.91513e-05	13.1636	13.0778	12.9145	0.32405	7.35714e-07	13.2584	13.419	13.483	0.360599	7.12476e-08	13.4716	13.7246	13.2105	0.369282	4.92527e-08	12.5133	12.658	12.2107	0.257044	1.09369e-05	12.1411	12.0412	12.9021	0.244984	2.13569e-05	12.2074
1368188_at	5.45454	5.34222	5.09902	4.7478	5.15349	6.09217	0.284264	0.993594	3.72934	4.06648	5.33295	-0.00978037	0.997477	4.28612	3.10571	4.21625	-0.185473	0.810711	4.18401	4.16786	3.84912	-0.0994168	0.896265	1.63523	2.80316	3.92162	-0.732992	0.199439	3.9511	4.89187	3.73999	-0.0637656	0.938343	1.06474	3.03846	3.19716	-0.99878	0.0725289	5.07194	3.03984	3.87269	-0.155702	0.838449	0.937194	2.00298	4.76664	-1.06848	0.0585791	3.04758
1368189_at	10.8587	10.6764	10.863	10.7631	10.671	10.7768	-0.0228999	0.986539	10.7646	11.1028	10.7556	-0.00470255	0.989444	9.72382	9.73122	9.76682	-0.163391	0.0003277	9.22107	8.9561	9.67622	-0.233319	3.24905e-06	9.46091	9.38578	10.0509	-0.180166	7.67811e-05	8.87806	9.17269	8.92541	-0.278899	1.60143e-07	9.27033	8.79119	9.8209	-0.232557	2.41505e-06	9.68611	9.31237	9.52559	-0.198444	2.18258e-05	9.27289	9.27252	9.61222	-0.217119	6.74236e-06	9.14658
1368190_at	4.3537	5.75037	4.97819	4.62513	4.9544	4.145	-0.139662	0.889471	5.06088	5.28873	4.97906	0.0232078	0.987432	6.5603	4.14314	4.84361	0.0173361	0.941711	5.8023	6.01871	5.51826	0.200578	0.196476	6.00141	5.64925	5.40757	0.176593	0.271684	6.48524	6.01936	6.60399	0.340516	0.0253291	5.85802	6.52932	5.70223	0.260104	0.0902694	5.00787	4.59214	5.55758	0.00308666	0.989869	5.63342	5.84087	5.01903	0.126347	0.472815	5.54404
1368191_a_at	4.43021	4.66521	4.52869	4.52419	4.83896	4.86337	0.132328	0.99973	2.27077	3.68212	5.05716	-0.311762	0.796996	3.67205	2.96572	5.44284	-0.149334	0.777045	1.57588	4.44413	4.86524	-0.415588	0.301771	4.00147	5.47862	5.05289	0.151375	0.758386	4.89128	5.25271	5.41985	0.2614	0.562682	3.81089	5.40581	3.62984	-0.0375943	0.946218	5.7936	3.53288	4.28672	0.0392828	0.945738	4.21531	4.41347	4.5559	0.0226525	0.970221	4.62248
1368192_at	6.80722	5.06185	5.38813	5.91967	5.5743	5.69333	0.27147	0.795117	4.83366	5.47684	5.87983	0.181021	0.813729	6.69333	6.38136	5.15406	0.34771	0.160214	7.43359	7.05971	5.5259	0.480236	0.0376015	7.42665	6.90747	6.12769	0.519014	0.0259432	7.08871	7.07649	7.20867	0.586374	0.01245	8.12245	7.47812	6.98898	0.663501	0.00501602	7.77483	7.9339	7.33106	0.693898	0.00381994	7.89869	8.16108	7.66069	0.736226	0.00245608	7.84174
1368193_at	2.37681	2.36892	5.02261	4.95581	3.85478	4.73486	0.401715	0.885013	5.29979	2.0972	5.37797	0.202503	0.927001	4.25543	5.46254	4.69794	0.492319	0.299719	5.20635	5.18109	5.79997	0.665207	0.123257	4.65754	5.13204	2.30218	0.162718	0.770589	1.97343	4.14282	2.5176	-0.310195	0.535404	5.3127	5.831	5.06561	0.666659	0.128627	5.8169	5.12466	5.63502	0.699393	0.112296	5.8343	4.90664	4.9164	0.614317	0.172764	3.2727
1368194_at	8.63782	8.8746	8.67086	9.00801	8.76962	8.84637	0.0376227	0.81904	8.91186	8.95214	8.85376	0.0427697	0.567469	10.1302	10.1057	9.59956	0.201569	3.09407e-06	10.0745	9.77691	9.25175	0.165267	2.3818e-05	9.47124	9.50118	9.08197	0.112908	0.00141441	9.30883	9.39118	9.22827	0.106675	0.00235222	9.2124	8.9742	9.25002	0.0809588	0.0179935	8.61042	9.09126	9.1832	0.0512063	0.148058	9.00022	9.22738	9.0995	0.0752425	0.0309189	9.02187
1368195_at	8.16245	7.66323	8.16227	8.23124	7.9277	8.1801	0.0312712	0.92149	7.55346	7.8943	7.25656	-0.0696937	0.289274	8.04228	7.75552	7.97693	-0.00255212	0.965738	7.88139	7.84569	7.58499	-0.0309398	0.468701	7.88269	7.89162	8.30409	0.0155053	0.754511	7.86215	8.07783	8.0899	0.0128989	0.80389	8.12054	8.09956	8.26897	0.0402705	0.336558	8.01632	7.68652	8.15807	0.0023943	0.96955	7.92306	8.07714	8.44009	0.0369487	0.394536	8.11832
1368196_at	3.02141	5.63006	4.90817	5.49579	5.48488	2.08698	-0.246988	0.963276	5.49427	6.48923	5.35405	0.286814	0.815852	4.8969	5.19008	4.6429	0.0554958	0.923716	4.4623	4.75275	5.71028	0.0679826	0.895005	4.65854	5.78901	4.76435	0.0964358	0.849851	4.97774	4.98329	5.74583	0.146314	0.765044	4.53413	5.95158	3.72243	-0.0219404	0.968175	4.5263	4.87512	5.22445	0.0442954	0.936441	5.47896	2.40682	4.97623	-0.226694	0.621519	5.38328
1368197_at	6.78489	5.9302	5.95044	5.03385	5.7476	5.73142			5.40004	5.87004	6.34139			1.96761	3.61706	4.78815			1.46519	0.8224	2.50452			1.76912	0.183988	1.52292			1.64256	1.2019	1.29031			0.286935	1.35783	1.80773			1.25532	0	1.46366			1.14103	1.97413	0.30012			1.44829
1368198_at	1.48	2.58396	2.49135	4.38838	2.46775	2.98197	0.5267	0.831824	2.06926	5.09224	5.91769	0.843133	0.327672	6.25568	5.81866	3.29445	1.15761	0.0216216	5.5799	3.52994	4.59822	1.02264	0.0346394	5.59937	4.2136	3.57477	0.988373	0.0431113	1.43043	2.61194	3.36057	0.0724098	0.92018	1.40486	2.28591	2.57038	-0.129292	0.84528	3.2438	4.46343	2.79673	0.635509	0.218858	4.86771	2.15884	2.63445	0.45265	0.41483	4.11805
1368199_at	9.83885	9.60921	9.73096	9.79888	9.71395	9.60207	-0.00246016	0.99973	9.77531	9.92631	9.4935	0.00131338	0.993476	10.0503	9.84333	9.70295	0.0211128	0.36289	10.3317	10.1873	9.99658	0.0652481	0.00185086	10.3254	10.4756	10.2018	0.088144	9.81057e-05	10.3051	10.3894	10.5507	0.0993948	1.97116e-05	10.537	10.5895	10.3435	0.109737	5.40151e-06	10.4898	10.5782	10.3663	0.108126	6.89468e-06	10.5027	10.3832	10.318	0.0975208	2.82051e-05	10.427
1368200_at	8.03438	7.0684	7.52356	7.71179	7.45851	6.72289	-0.0412438	0.994286	7.35816	7.63194	6.66619	-0.056836	0.841835	7.10855	7.22616	7.51296	-0.0421993	0.689547	6.90837	7.11403	7.56575	-0.0600902	0.507326	6.31938	7.16372	6.46885	-0.174921	0.0297096	6.40659	7.71828	7.52781	-0.0595661	0.524721	6.81164	7.25041	7.50512	-0.0616085	0.504708	7.88948	7.66043	7.69281	0.0473677	0.631912	8.04772	7.75554	8.16357	0.0914144	0.29882	7.85726
1368201_at	8.29924	7.99554	7.55279	7.80168	7.76922	8.31948	0.023988	0.99973	7.53524	7.14757	8.30076	-0.0339117	0.929945	8.10797	7.85799	8.13926	0.0374384	0.696359	8.34823	7.91354	8.69669	0.0867249	0.251991	8.43379	8.52812	8.55964	0.119958	0.103968	7.57187	8.1591	8.23529	0.028265	0.768258	7.9234	8.07339	8.19974	0.0429299	0.622768	6.65016	7.6495	7.79571	-0.0915499	0.23763	7.46995	8.21996	7.96008	0.00897619	0.936815	7.24048
1368202_a_at	12.1137	12.0114	11.6752	11.7164	11.5487	11.8454	-0.00666357	0.99973	11.6921	11.5439	11.6861	-0.0143735	0.934937	12.4841	12.1822	12.3574	0.0698871	0.0349748	12.8331	12.5346	12.6911	0.109671	0.000974913	12.9092	12.8108	12.5393	0.117215	0.000559979	12.2956	12.127	12.4454	0.0638011	0.0490618	12.07	11.8742	12.6133	0.051206	0.118774	11.4292	11.7034	12.2897	0.00550279	0.907596	11.6296	11.8816	12.0098	0.0100563	0.822279	11.8721
1368203_at	2.028	1.48497	1.34524	2.54204	2.91954	1.69046			1.51312	1.66148	0.814993			1.89529	2.77408	2.97782			3.18422	1.6803	2.8984			3.56183	2.33515	2.57584			1.42973	2.50593	1.04027			1.70022	0.736257	1.22043			2.32296	1.02953	0			3.08849	2.4863	0.414473			3.32305
1368204_at	8.96811	9.24345	8.80236	8.88152	8.81018	9.00863	-0.0199099	0.984897	8.80212	8.93512	9.00484	-0.0176591	0.919915	7.93096	8.28161	8.85823	-0.112197	0.00260372	8.80405	8.65891	8.98135	-0.0339103	0.370421	10.0746	9.68517	9.96948	0.134976	0.000339234	10.0245	9.955	9.69024	0.132132	0.000404427	9.59197	9.89473	9.44041	0.0954405	0.00736995	9.40038	9.3763	9.58701	0.0672679	0.0610757	9.46799	9.12972	9.12356	0.0340701	0.390323	9.32179
1368205_at	3.85457	5.05945	5.29491	3.82662	4.56481	4.5116	-0.116264	0.932409	4.78905	5.14719	4.36145	0.0330931	0.982086	3.92185	4.35233	5.53017	-0.029468	0.896413	3.61994	4.68018	5.2359	-0.0593616	0.752721	5.72675	5.91813	5.85434	0.327771	0.027712	6.74596	7.22387	7.70141	0.634288	9.84335e-05	7.31222	7.57644	7.15243	0.660404	6.23096e-05	9.054	8.82241	8.56824	0.923225	6.42771e-07	9.31252	9.68563	9.60484	1.03658	1.06192e-07	9.99075
1368206_at	7.72909	7.97065	8.13803	7.79409	7.6479	8.21921	-0.0081204	0.99973	7.58019	7.49921	7.58661	-0.0694596	0.267678	8.12871	8.2154	7.69522	0.0148377	0.773511	8.11437	8.23977	8.27144	0.0501385	0.189916	8.34382	8.36138	8.30025	0.0722656	0.0535993	7.94981	8.16045	7.93073	0.0154052	0.753121	8.1435	7.91015	8.01916	0.0173333	0.710718	8.11785	8.1937	8.01192	0.0323183	0.446121	8.40643	8.0451	7.62809	0.016706	0.732463	7.40096
1368207_at	10.5067	10.1473	9.91475	10.2453	10.2996	9.98115	0.011915	0.99973	10.3319	10.1142	9.73389	-0.00483732	0.989211	11.28	11.3304	10.952	0.148691	0.000298132	12.1475	11.8694	11.1207	0.21402	2.59222e-06	11.9915	11.9879	11.3592	0.222791	1.68218e-06	11.1224	11.3139	11.4278	0.161674	7.19748e-05	11.9012	11.6937	11.368	0.207578	2.79118e-06	12.0745	11.7776	11.6523	0.229848	6.19063e-07	12.0789	11.9583	11.8317	0.24469	2.33136e-07	12.0699
1368208_at	7.61939	8.08886	8.17076	7.5411	7.37797	7.69679	-0.0740537	0.709155	7.56752	7.91578	7.56194	-0.0470358	0.771456	7.08087	6.96894	7.34475	-0.154279	0.00615649	7.37697	6.50034	7.31805	-0.169805	0.00204429	7.30601	7.36987	7.1466	-0.125479	0.0201424	6.92042	7.2633	6.94304	-0.172455	0.00195505	7.35804	6.75689	6.82266	-0.186134	0.000951757	6.70692	7.25587	6.90564	-0.190614	0.00081754	6.71996	7.23166	7.37835	-0.159447	0.00431022	7.4671
1368209_at	3.81185	2.69305	5.93143	5.80007	3.27435	5.13057	0.262566	0.904689	4.89646	5.24771	4.98944	0.394535	0.533469	4.34682	4.74371	3.2717	0.085772	0.843416	3.93074	3.60068	2.9701	-0.141707	0.700228	5.52081	3.31152	3.83002	0.103676	0.794029	4.44885	4.93823	5.90739	0.400416	0.201577	4.28095	2.87304	3.39374	-0.145105	0.695758	3.24822	2.64754	3.84417	-0.257241	0.449392	4.89389	5.07472	4.07831	0.281195	0.407125	5.42011
1368210_at	3.81479	4.98995	1.05511	2.56219	2.66669	3.16744	-0.0369776	0.99973	5.25088	4.8368	4.25759	0.736658	0.565201	4.7227	4.48719	4.82565	0.709824	0.268823	3.98277	5.78159	4.53504	0.719894	0.234039	3.42201	4.9782	4.65367	0.587388	0.355617	2.72986	2.78156	3.38543	0.045795	0.960231	4.11432	4.37882	1.9202	0.188592	0.80767	5.00313	5.3736	3.80058	0.709422	0.256803	3.6959	3.63665	0.792809	-0.377697	0.595889	2.4285
1368211_at	14.0703	14.0354	14.037	13.7591	13.8008	14.0864	-0.0115743	0.950531	13.7851	13.7903	14.048	-0.0123513	0.818668	13.9627	13.7168	14.0962	-0.00711427	0.747861	13.8406	13.8269	14.1957	-0.00411163	0.848986	13.9087	13.9424	14.171	0.0014114	0.952456	14.1306	14.0342	14.14	0.0111259	0.562908	13.8407	14.0256	14.03	-0.00289332	0.898562	13.9603	13.9211	14.0718	-0.000918737	0.972162	13.8737	13.8795	14.0995	-0.0044078	0.84907	13.9343
1368212_at	12.0485	12.0011	11.8623	11.9345	11.8389	11.9987	-0.00356944	0.99973	11.8417	11.7453	12.0003	-0.0110767	0.819359	11.7267	11.9778	12.0372	-0.00486805	0.81285	11.8524	11.8731	11.9754	-0.00643674	0.723434	11.9721	11.8998	12.171	0.00726604	0.688058	12.2686	12.2719	12.0334	0.0283714	0.0542077	12.1734	12.2529	12.2434	0.0321987	0.0278472	12.3751	12.3723	12.3875	0.0503928	0.00102396	12.3499	12.2632	12.4882	0.0490496	0.00140084	12.1896
1368213_at	7.48874	8.11894	8.11174	8.14567	8.01181	8.16564	0.0280816	0.985727	8.25141	8.02595	8.27823	0.0417169	0.789982	8.53456	8.29248	8.3337	0.0768646	0.146339	8.62646	8.27034	8.07941	0.0658276	0.199414	8.2577	8.14992	8.05169	0.0361107	0.534361	7.6233	7.46124	7.96594	-0.049936	0.36586	7.3107	7.48697	7.28598	-0.111324	0.0263386	7.4246	7.31176	6.40342	-0.177369	0.000780182	7.44407	7.16295	7.09459	-0.136706	0.00791121	6.81028
1368214_at	10.2632	10.0709	10.3597	10.1569	10.1825	9.88893	-0.0293494	0.60231	10.0922	10.2994	10.0399	-0.0196438	0.677682	10.1287	10.073	10.0378	-0.0286939	0.144507	10.0889	10.0967	9.99418	-0.0315509	0.0899313	10.1309	10.158	10.0905	-0.0220309	0.262692	10.1064	10.2249	10.2345	-0.0132237	0.544643	10.2492	10.2355	10.0139	-0.0164567	0.428688	10.3891	10.1939	10.0189	-0.0116531	0.605337	10.0105	9.97612	9.84995	-0.0480726	0.01177	9.98841
1368215_at	11.176	11.1356	10.8573	10.8881	10.9832	11.0343	-0.00739573	0.99973	11.1152	10.7607	11.2319	0.00122577	0.995246	10.0595	10.3479	10.751	-0.086624	0.001181	10.3456	10.1988	10.6429	-0.0849725	0.000962758	10.9175	10.9808	11.0004	-0.00768215	0.818265	11.4718	11.6145	11.7379	0.0743231	0.00347183	11.6103	11.5644	11.7873	0.0800354	0.00180981	11.2962	11.3575	11.512	0.0467964	0.0649199	11.2361	11.159	11.5239	0.0362492	0.164875	11.0955
1368216_at	12.2493	12.1328	12.1919	12.0294	12.0355	11.9939	-0.022807	0.641634	12.1412	12.024	12.0062	-0.0183272	0.589966	12.0942	11.6707	11.9398	-0.0372027	0.0174548	11.7906	12.0372	11.9525	-0.0340467	0.0235015	11.565	11.8118	11.9387	-0.0529814	0.000852656	11.9316	11.6966	11.7983	-0.0483752	0.00197955	11.7015	11.7349	11.7859	-0.0566734	0.000426356	11.7482	11.8753	11.8614	-0.0459686	0.00328069	11.7677	11.7909	11.8397	-0.0494805	0.00182464	11.823
1368217_at	11.3971	11.2455	11.435	11.3691	11.3397	11.2186	-0.0109037	0.932951	11.3105	11.293	11.1359	-0.0189322	0.521733	10.991	10.8079	10.7514	-0.0707259	2.46185e-05	10.8543	10.9058	10.8986	-0.065865	3.55072e-05	10.9776	10.9289	10.9847	-0.0556317	0.000245851	10.9775	11.1783	11.0508	-0.0418984	0.00360901	11.0744	11.2643	11.2199	-0.026689	0.0599501	11.6357	11.4516	11.3766	0.011692	0.468404	11.4985	11.381	11.4182	0.00476602	0.805505	11.4265
1368218_at	7.40023	7.32702	7.24796	7.22307	7.27842	6.39274	-0.0884608	0.692411	7.11936	7.23456	7.02566	-0.0529222	0.787046	7.1161	6.57136	6.92465	-0.106345	0.105714	7.10753	6.85272	6.62291	-0.108188	0.0847829	7.12208	6.40385	6.54168	-0.145718	0.0203735	7.23164	7.23127	7.2804	-0.0284891	0.724155	7.23187	7.18377	6.66342	-0.0742273	0.267935	7.91622	7.52024	7.02079	0.0163896	0.851616	7.4164	7.30224	7.11742	-0.0225471	0.791264	7.48688
1368219_at	9.51787	9.2399	9.64587	9.52096	9.7079	9.13005	-0.00941105	0.99973	9.32284	9.41605	9.14127	-0.0336117	0.89983	9.02491	9.0031	8.98416	-0.0791349	0.223653	8.43081	8.13791	9.10853	-0.153858	0.0101136	8.35704	8.19614	8.25268	-0.202107	0.00121986	6.27798	6.93919	6.47607	-0.536312	2.10796e-09	6.59222	6.61924	6.62352	-0.524698	2.74694e-09	6.30125	6.8257	6.73859	-0.523354	2.68432e-09	6.92895	6.91488	6.35191	-0.499863	5.3051e-09	7.0477
1368220_at	10.1049	10.2996	10.1603	10.2315	10.2001	10.2148	0.000401154	0.99973	10.2908	10.1738	10.2267	0.0024967	0.989211	10.5987	10.6183	10.3481	0.0429105	0.0281222	10.8324	10.783	10.4384	0.0649807	0.000933854	10.5583	10.5376	10.5609	0.0471954	0.0129986	10.7431	10.6702	10.5494	0.0610316	0.00182124	10.7242	10.7226	10.4637	0.0586175	0.00255825	10.8804	10.6807	10.3967	0.0605973	0.00207041	10.5488	10.5738	10.4348	0.0426349	0.0279478	10.5123
1368221_at	11.4517	11.5868	11.5556	11.37	11.4662	11.4825	-0.00714895	0.99973	11.5188	11.1439	11.4792	-0.0147438	0.931666	10.138	10.8619	10.9847	-0.109653	0.00137247	10.5106	10.4362	10.7399	-0.122359	0.000321056	10.5201	10.5389	10.7023	-0.118903	0.000469983	10.9157	10.6641	10.8079	-0.09075	0.00531428	10.6809	10.6937	11.0235	-0.0903708	0.00536158	10.1352	10.7027	11.0884	-0.112365	0.000870609	10.6766	10.9488	10.9248	-0.0835584	0.0110666	10.846
1368222_at	2.29182	4.26329	2.10143	4.87621	3.99535	3.70812	0.478366	0.7549	2.49887	6.08066	3.80386	0.371099	0.715355	1.60267	3.87136	4.13187	-0.019855	0.973376	5.6531	4.97113	4.2091	0.715485	0.0577255	3.10399	4.40714	4.05211	0.35099	0.402678	4.7988	4.29311	5.32752	0.679495	0.0779664	4.69048	5.55782	4.9687	0.759149	0.0464951	4.58466	4.87461	5.08272	0.696009	0.0723151	4.97565	4.61929	5.06815	0.708114	0.0695175	5.13694
1368223_at	9.95083	10.4622	11.1338	11.6277	11.7823	11.9068	0.176469	0.00109346	12.8544	12.5613	12.3055	0.271331	1.66547e-06	12.9298	12.9839	12.1547	0.284124	9.9931e-08	12.0783	11.9386	12.0062	0.20509	5.26092e-06	11.6711	11.5119	12.0702	0.173653	4.09557e-05	10.7235	10.6337	10.9128	0.0462961	0.243963	11.1891	11.0825	10.8141	0.0822477	0.0284639	11.5018	11.4296	11.2701	0.130192	0.000951269	11.515	11.9451	11.4598	0.159986	0.000107909	11.6233
1368224_at	9.36105	9.93121	9.86334	10.3715	9.74558	10.952	0.0987876	0.864095	10.1812	11.2191	11.5755	0.184221	0.269504	13.3419	13.0021	13.4971	0.459027	6.45772e-05	12.0815	11.2758	13.4033	0.339446	0.000957595	13.3657	13.1512	13.3692	0.460789	4.07068e-05	10.5844	11.7502	11.8834	0.237764	0.0172165	11.5873	11.7706	9.45905	0.172405	0.0865542	11.3526	9.47881	9.75946	0.073466	0.52764	11.3698	12.1192	10.7017	0.236682	0.0198536	11.324
1368225_at	10.5763	10.4852	10.6342	10.5664	10.5682	10.4417	-0.0110482	0.958436	10.3779	10.635	10.4979	-0.0140949	0.770322	9.96798	10.0826	10.2145	-0.0722875	9.06019e-05	10.066	10.0425	10.2735	-0.0667276	0.000138279	10.116	10.1555	10.2849	-0.0584308	0.00059466	10.0833	10.1989	10.0662	-0.0682745	0.000104033	10.1877	10.2	10.1951	-0.0571485	0.000724187	10.0128	10.2348	10.3443	-0.0568534	0.000824826	10.2726	10.3033	10.1485	-0.0505124	0.00262194	10.1097
1368226_at	7.03359	6.86414	7.32848	7.4357	6.24829	6.95066	-0.0767344	0.732875	6.91346	7.24271	7.13554	-0.0281073	0.924968	6.98049	6.96252	7.12345	-0.0432559	0.542325	7.61332	7.72906	7.20839	0.0544043	0.389233	8.376	8.55031	7.82059	0.188077	0.00181251	7.78097	7.80958	7.40888	0.0830566	0.171035	7.40788	7.77236	7.37978	0.0552363	0.392527	7.51648	7.6141	7.24721	0.043624	0.522785	7.44926	7.43729	7.38255	0.0369034	0.605332	7.03524
1368227_at	10.088	9.3663	9.14255	9.69336	9.88813	10.3324	0.1194	0.652837	10.6537	10.3074	10.2216	0.179617	0.144621	10.8214	11.6525	10.5319	0.260495	0.00222784	12.1795	11.6894	10.9605	0.338056	0.000115922	12.1046	11.9631	10.972	0.346722	9.3549e-05	10.3515	10.4734	10.6976	0.195351	0.0156162	10.4243	10.7421	10.6921	0.210653	0.00931359	8.74788	9.98634	10.384	0.0771967	0.387693	9.75207	9.70803	11.0919	0.147578	0.0743323	10.1438
1368228_at	11.537	11.3522	11.3192	11.2339	10.9765	11.2141	-0.0296461	0.498956	11.0535	11.0827	11.2295	-0.0321388	0.24463	11.199	11.2795	11.2114	-0.0181655	0.333958	11.2791	11.3677	11.3441	-0.00533266	0.80641	11.1258	11.1396	11.4394	-0.0176366	0.330431	11.1839	11.2422	11.0549	-0.0271659	0.114006	11.2239	11.1675	11.2524	-0.0201417	0.259388	11.1437	11.1607	11.3035	-0.0217018	0.222184	11.2187	11.011	11.3472	-0.0231149	0.192694	11.2075
1368229_at	9.4057	9.43093	9.38224	9.58277	9.56777	9.38071	0.0179522	0.941621	9.31729	9.06772	9.03895	-0.0392201	0.37645	9.14275	8.78173	9.33166	-0.0483999	0.0528788	8.89733	9.00403	9.31493	-0.0503261	0.0359744	9.32168	9.36968	9.27172	-0.0110133	0.718462	9.16247	9.11067	9.07352	-0.0431704	0.0793242	9.44479	9.41722	9.29835	-0.00089062	0.98047	9.19406	9.4422	9.29879	-0.0125332	0.680924	9.59422	9.31669	9.78757	0.0261552	0.327054	9.36562
1368230_a_at	9.62964	9.6332	9.53724	9.52541	9.60188	9.59331	-0.00372971	0.99973	9.46061	9.65559	9.54583	-0.00671563	0.942237	9.36563	9.21477	9.18035	-0.0528141	0.00172834	9.38072	9.5041	9.51788	-0.0198087	0.225453	9.49757	9.53868	9.49047	-0.0134956	0.447844	9.38575	9.45234	9.33612	-0.0314496	0.0488865	9.28042	9.2913	9.35685	-0.0440737	0.00596612	9.67706	9.34425	9.23683	-0.0274229	0.0906845	9.39654	9.24787	9.36058	-0.0401555	0.013371	9.27173
1368231_at	8.95713	8.8017	8.62768	9.12739	8.68633	9.11672	0.036394	0.846168	9.07116	9.12728	8.79122	0.0397508	0.63489	9.63967	9.57138	9.09663	0.108253	0.00345175	9.0158	8.84139	8.97032	0.031202	0.416414	8.9544	8.86892	9.11582	0.0371479	0.328141	8.18724	8.44139	8.58244	-0.0586789	0.102841	8.5851	8.69998	8.55038	-0.0231491	0.575963	7.7838	8.18611	8.53332	-0.100507	0.00531047	8.3509	8.67142	8.36319	-0.0486765	0.190527	8.53311
1368232_at	9.70557	9.62983	10.1198	9.9974	9.91256	9.73187	-0.00824424	0.99973	9.85103	10.1045	9.72265	-0.00657211	0.982086	9.086	9.26788	9.09413	-0.119147	0.000359402	8.43776	8.66836	8.95843	-0.194132	6.55173e-07	8.77251	8.79523	8.82597	-0.175598	2.61174e-06	8.14693	8.14174	8.47446	-0.267848	2.3444e-09	8.09299	7.95916	8.32801	-0.290334	5.61328e-10	8.47619	8.23246	8.22644	-0.257751	3.81203e-09	8.388	8.30913	8.20504	-0.259575	3.17635e-09	8.63406
1368233_at	8.24676	8.40002	8.59929	8.32158	8.30447	8.5493	-0.00597694	0.99973	8.45272	8.51963	8.30929	0.000150045	0.999309	9.34492	9.46903	8.86293	0.130234	1.87695e-05	9.44067	9.48079	9.08209	0.147479	2.42962e-06	9.16575	9.1562	9.23338	0.124459	2.10151e-05	9.13403	9.0924	9.02499	0.108452	9.28644e-05	9.07335	9.16797	9.31206	0.124285	1.75883e-05	9.13926	8.89224	9.14113	0.104172	0.000163157	8.80722	8.66979	8.76117	0.0537748	0.0380291	8.87119
1368234_at	10.0513	10.2914	10.5952	10.2686	10.2747	9.97823	-0.0323811	0.73615	10.2192	10.2642	10.0503	-0.031727	0.553367	10.0666	10.1556	10.0392	-0.0446042	0.0834379	10.0321	9.92208	9.82207	-0.0679598	0.0061783	9.93139	9.9254	10.0599	-0.0611502	0.0137093	9.72745	9.78145	9.85211	-0.0881885	0.000687402	9.84038	9.72602	9.61701	-0.0969859	0.000260193	9.41738	9.64818	9.45742	-0.130026	7.28951e-06	9.87151	9.36112	9.57407	-0.116008	3.41861e-05	9.4788
1368235_at	9.30091	9.03133	9.03216	8.93309	9.16451	9.14819	-0.000727387	0.99973	8.94106	9.4222	8.97875	0.00404584	0.989211	9.51318	9.16457	9.06331	0.0250491	0.492608	9.48597	9.2225	8.93965	0.0200951	0.57062	9.01511	8.93155	8.68417	-0.0337475	0.304591	9.20854	8.97989	9.14977	0.00417323	0.92748	9.03069	9.25687	8.94181	-0.00165254	0.971135	8.99038	9.33355	8.92691	-0.000639141	0.989594	9.14878	9.41518	9.0775	0.0199923	0.592079	8.92738
1368236_at	1.06229	4.24751	4.90525	4.54321	4.93207	4.71978	0.561273	0.823198	2.01748	5.55489	4.84091	0.240262	0.928256	2.93209	4.57238	4.46725	0.287818	0.664533	5.32398	4.95359	3.27012	0.463173	0.406179	5.37502	4.56905	4.95852	0.62909	0.243081	4.79349	3.9902	2.69746	0.21611	0.747184	4.03203	4.39466	4.91081	0.46747	0.412548	4.5387	3.43319	4.09171	0.317909	0.609372	4.67078	4.21235	4.16957	0.439127	0.458552	3.11476
1368237_at	7.55011	6.82883	6.19994	5.6539	5.7706	6.40992	-0.151494	0.921677	5.34127	5.86447	6.32492	-0.17751	0.729562	6.36867	5.39123	6.13259	-0.148218	0.508294	3.21521	5.63262	5.72609	-0.488829	0.0087278	4.84828	6.13067	5.34131	-0.284016	0.136693	5.48095	5.4381	6.82143	-0.165052	0.435117	6.09221	6.00583	5.87746	-0.138078	0.522487	6.17077	5.81328	6.02664	-0.135535	0.537437	5.35543	6.13775	6.41217	-0.147745	0.500753	6.52156
1368238_at	2.50975	4.59616	5.62538	3.86288	5.04642	5.00407	0.113749	0.99973	5.16704	5.00808	5.203	0.268718	0.874276	4.51262	5.65823	4.22064	0.161663	0.788752	5.59136	4.5796	5.12709	0.256591	0.614485	5.25695	1.31939	6.56457	-0.252664	0.628598	5.1195	5.51946	5.30099	0.320002	0.524761	5.67353	4.68281	4.6199	0.224232	0.671825	4.71266	5.47914	4.69819	0.218602	0.688948	5.38022	5.94889	5.41914	0.390521	0.429153	5.86069
1368239_at	6.2795	6.73397	6.7737	6.64179	6.35205	6.82818	0.0537682	0.99973	6.53109	6.17938	7.21535	0.0589545	0.961089	3.77397	6.36622	6.53258	-0.238273	0.209383	6.28249	5.87211	6.32487	-0.0475796	0.837271	6.4502	5.6812	6.56288	-0.0330405	0.895131	6.0517	6.41183	6.7127	0.00532728	0.986001	6.15015	6.23969	6.69485	-0.00128055	0.995972	4.60954	5.67533	6.62414	-0.190644	0.320527	5.28568	6.43333	6.15727	-0.0996814	0.651014	5.71464
1368240_a_at	7.47438	6.59338	7.02212	6.88903	7.06668	6.42648	-0.0386286	0.99973	7.12995	7.25871	6.22147	-0.0247959	0.973214	5.92147	6.60783	5.8097	-0.192217	0.0299739	6.3917	5.57682	4.91506	-0.317465	0.000452191	6.63327	6.9391	6.93279	-0.0291143	0.799039	6.68888	7.04247	7.18791	-0.000609761	0.996862	7.07131	6.73786	6.93633	-0.0122684	0.921139	6.79938	6.62932	6.95782	-0.0374491	0.738174	6.57629	7.03241	6.79204	-0.0367025	0.745584	6.70827
1368241_a_at	11.523	10.7525	11.529	11.3567	10.9243	10.796	-0.022775	0.950531	10.7615	10.9534	11.3289	-0.0242179	0.819597	11.0334	11.1213	11.13	-0.013418	0.759493	11.3192	11.3079	10.9632	-0.000377436	0.993687	10.9478	10.8879	10.8981	-0.0374891	0.268677	11.3671	11.0037	11.0796	-0.00638773	0.889828	10.9409	11.0764	10.6892	-0.0388453	0.252268	11.3642	11.1895	10.7709	-0.0120499	0.776431	11.1189	10.929	10.8749	-0.0292463	0.422046	11.365
1368242_at	7.07952	7.18215	6.19895	6.62651	6.76938	7.77802	0.0346317	0.99973	6.85311	6.8076	7.62509	0.0439595	0.955926	6.3693	6.888	7.178	-0.0146598	0.937192	5.44751	5.39405	6.31568	-0.268959	0.0217658	6.36781	6.00081	6.38399	-0.137456	0.273315	6.81719	6.42654	6.56823	-0.0580197	0.698603	5.9982	6.32439	6.60342	-0.124704	0.3316	4.40347	6.36659	5.9419	-0.320898	0.00788282	6.70706	6.06511	6.34409	-0.110385	0.410678	5.77142
1368243_at	5.80192	5.12509	5.99101	6.42657	3.84399	4.96746	-0.176388	0.838259	6.06446	6.34705	6.16497	0.140744	0.789395	6.38141	5.77543	6.61316	0.153606	0.432189	5.56252	6.47545	5.76139	0.0762695	0.714671	5.72364	5.91763	5.61256	0.0340947	0.885963	4.96729	6.01531	6.39269	0.036397	0.880252	5.87704	6.09892	5.5039	0.0519235	0.815972	5.97607	6.10651	4.95767	0.0102928	0.970139	4.39487	6.2933	5.86273	-0.0423718	0.860575	5.88623
1368244_at	8.94552	8.81419	8.84766	8.65005	8.71964	8.9422	-0.0136839	0.99973	8.58474	8.73248	9.00646	-0.013178	0.951489	8.17987	8.27408	8.353	-0.0985624	0.00465382	7.6343	7.9686	8.42746	-0.145579	7.50878e-05	8.32995	8.13614	8.20257	-0.106644	0.00189221	8.55807	8.48028	8.6282	-0.0494004	0.151153	8.53857	8.56332	8.82248	-0.0351033	0.331495	8.21629	8.57187	8.79092	-0.0548487	0.108693	8.49605	8.54135	8.87196	-0.0360502	0.325265	8.58742
1368245_at	1.75958	5.80214	4.64638	4.53516	5.57491	5.10468	0.414576	0.904689	4.77314	5.18727	4.88584	0.383442	0.798532	3.85784	5.19773	5.34231	0.324981	0.577204	3.14244	3.4618	3.66854	-0.149859	0.80681	5.07962	4.07367	4.72433	0.280989	0.620859	3.34031	4.50349	2.56472	-0.166123	0.792641	5.17715	3.89554	2.37791	-0.0615077	0.928891	4.66987	5.04951	3.36017	0.179955	0.773893	2.99016	4.81421	1.86347	-0.340892	0.545911	1.8078
1368246_at	8.46346	8.08754	8.28327	7.97713	8.23391	8.43917	-0.00684436	0.99973	8.04537	7.86107	8.05434	-0.0474766	0.427402	8.24241	7.85572	7.94384	-0.0428111	0.203733	7.74409	7.91176	7.72928	-0.0825509	0.00823863	7.83155	7.93921	7.81775	-0.070011	0.0252929	8.40966	8.59346	8.0975	0.0192272	0.612033	8.13532	8.2101	8.52405	0.00601879	0.890144	8.59068	8.61933	8.27324	0.0412395	0.212199	8.4835	8.43119	8.71164	0.0494199	0.129188	8.66606
1368247_at	8.68133	8.91972	9.67671	10.9056	10.9908	10.8184	0.281376	9.64755e-05	11.5122	11.4627	10.8279	0.328048	4.739e-06	11.0985	10.5153	10.1345	0.237135	4.19617e-05	10.6494	10.7564	10.1158	0.227281	4.29979e-05	9.92922	9.76804	9.86335	0.135104	0.006817	8.63784	8.59274	8.30559	-0.0762146	0.134448	8.80591	8.66427	8.67979	-0.0417683	0.453412	8.55307	8.67166	7.98537	-0.0954685	0.0578925	8.4261	9.16694	8.53344	-0.0440278	0.436865	8.56775
1368248_at	6.29192	6.50226	6.29735	5.7437	6.44844	7.07475	0.435826	0.711252	5.9203	5.71896	6.33251	0.339355	0.673897	5.11482	6.77792	6.22039	0.342132	0.340495	7.67527	7.21163	7.27482	0.642441	0.0428575	7.46304	7.07697	6.98753	0.600515	0.0612311	7.19094	7.0007	7.08755	0.584278	0.0716096	7.09252	7.15636	7.13935	0.591728	0.0666368	6.3689	6.38896	6.65911	0.45194	0.176777	6.36691	6.66251	6.84384	0.485111	0.146332	6.63653
1368249_at	9.90951	10.6549	11.0492	10.1595	10.5861	10.8818	0.0136027	0.99973	11.0765	11.1171	11.2081	0.0929098	0.272593	10.5889	10.4694	9.75265	-0.0245045	0.715211	9.94083	9.63411	9.96556	-0.0844737	0.0937533	8.93812	8.8572	8.69167	-0.241811	2.74112e-05	8.40611	8.43734	8.15061	-0.325585	3.5001e-07	7.51844	7.8578	8.02871	-0.420721	5.77262e-09	8.69596	8.31179	7.94336	-0.328879	2.90962e-07	8.60273	8.51156	8.66	-0.281101	3.09517e-06	8.73975
1368250_at	5.92981	5.57336	5.45066	4.47092	5.86218	5.58298	-0.13944	0.573262	5.87425	5.89593	5.5654	-0.00691837	0.992878	5.33788	5.51862	5.34568	-0.10414	0.264503	5.37898	5.71534	5.65356	-0.0566778	0.563273	6.14832	6.27066	5.92805	0.075	0.42995	6.38104	6.63955	6.05916	0.130876	0.135662	6.68544	6.31093	6.99013	0.19761	0.0206407	7.4787	7.0614	6.63831	0.280731	0.00156142	6.92396	7.25647	7.31146	0.30322	0.000789699	6.77315
1368251_at	6.48259	5.65747	6.0168	6.19573	5.76722	2.51758	-0.446881	0.401224	5.28056	5.27738	5.54223	-0.18695	0.797049	7.13375	6.64948	6.49979	0.145489	0.613438	7.16285	6.07895	7.11141	0.147554	0.579389	7.22061	6.57679	6.27234	0.128892	0.644152	6.76114	6.89705	6.78939	0.158232	0.559137	7.46779	6.80509	6.18552	0.154787	0.56448	6.35181	7.299	6.33956	0.122473	0.668463	6.52384	7.25831	6.90707	0.173867	0.521919	6.83997
1368252_at	6.52599	5.04675	5.16089	1.15789	4.81443	3.7078	-0.944318	0.153342	3.8265	4.41753	4.84897	-0.281813	0.815925	5.90114	5.5568	5.57278	0.103754	0.845326	6.4961	5.72066	9.53323	0.422112	0.269988	6.07834	6.4416	6.48401	0.261866	0.538459	6.93311	5.06377	4.88393	0.073125	0.889728	4.64368	4.91736	5.05356	-0.11731	0.808981	5.17779	4.95567	4.86018	-0.0799859	0.878872	5.13664	5.287	5.92539	0.0426002	0.940324	5.41427
1368253_at	10.4337	10.6253	10.6387	10.7475	10.7796	10.6088	0.00492935	0.99973	10.7289	10.7664	10.4815	-0.0022977	0.992021	10.3672	10.2024	10.239	-0.055924	0.0367077	9.9325	9.68831	10.2265	-0.101974	0.000242359	9.74512	9.76633	9.70473	-0.13246	1.34633e-05	10.619	10.4427	10.3488	-0.0280535	0.320219	10.9224	11.2354	11.0951	0.054163	0.0376592	12.0841	11.664	11.3877	0.13329	9.94013e-06	11.7348	11.6155	11.3838	0.117016	5.58532e-05	11.5413
1368254_a_at	5.81572	7.56752	7.72827	7.84998	7.81095	8.89576	0.191845	0.412989	9.84558	9.81008	9.28398	0.430905	0.00114812	11.1171	11.0856	9.91582	0.579765	3.73296e-06	10.0046	10.477	9.48479	0.480534	2.47889e-05	9.82171	9.67602	9.9351	0.455718	4.71795e-05	9.0052	8.88221	8.85718	0.317586	0.00196783	9.07535	9.41829	8.42744	0.325582	0.00155596	9.95982	9.50446	8.4206	0.374293	0.000425609	9.45285	9.10229	8.72339	0.345366	0.00101735	9.02477
1368255_at	7.54245	8.58783	8.02033	7.75124	8.0201	8.33081	-0.0175009	0.99973	7.64377	7.98518	8.56688	-0.0128761	0.989211	7.22128	7.08832	7.61896	-0.153905	0.11385	5.49213	5.98543	7.48837	-0.375178	0.000180404	6.95299	7.13455	7.83409	-0.155595	0.0978464	8.36728	7.96182	8.02333	-0.0023165	0.988435	7.37729	8.03073	8.23165	-0.0464013	0.685051	8.54079	8.39183	8.68299	0.0708465	0.512341	8.22816	8.49017	7.97931	0.0178733	0.89774	8.4941
1368256_at	4.68376	5.53674	5.45509	4.85066	5.28311	5.4108	-0.0104645	0.99973	5.80099	5.68222	5.96332	0.157354	0.637109	5.6004	5.0918	4.02883	-0.100914	0.5541	5.71636	5.14652	4.20718	-0.0650857	0.705492	5.46642	5.08803	5.11088	0.00148998	0.99511	5.59902	5.36909	5.34237	0.0601757	0.740283	5.34208	6.00356	5.84904	0.134871	0.38135	4.31477	5.90414	5.47381	-0.00775042	0.972691	5.29891	4.72884	5.67229	0.00143569	0.994067	5.45155
1368257_at	1.82924	2.15693	3.79356	2.1559	3.6391	3.58484	0.643248	0.901469	1.91773	1.36075	2.55539	-0.048898	0.993476	2.53325	4.02506	2.22651	0.540248	0.537434	3.67372	2.74579	3.34919	0.731412	0.341949	4.58094	1.58088	1.09632	0.0350009	0.976296	4.00641	4.93553	4.52765	1.20008	0.103869	4.12301	3.11266	0.821837	0.171578	0.861261	4.06979	4.35749	1.7299	0.685035	0.39439	2.02175	4.47133	1.57361	0.315449	0.738571	2.30685
1368258_at	7.39767	7.48673	7.7526	6.82488	6.87288	7.26208	-0.133963	0.435745	7.16785	7.55427	7.25523	-0.0653786	0.747827	7.53623	8.34838	8.00894	0.0543203	0.527836	8.08782	8.62947	7.56172	0.0765824	0.308079	7.2775	8.02388	7.94629	0.0146778	0.883626	7.1709	7.48563	7.72693	-0.0392725	0.655471	6.81605	7.78167	7.9471	-0.0315154	0.725426	7.09046	7.14043	8.05111	-0.0476372	0.574886	7.44436	7.52145	7.28579	-0.047249	0.58466	6.94599
1368259_at	8.94667	8.44237	8.27238	8.09632	8.26663	7.94862	-0.0381037	0.905075	7.8964	7.83202	7.88783	-0.0797908	0.277829	7.37125	7.37908	7.51598	-0.164757	0.000543292	7.20134	7.41654	7.52542	-0.172933	0.000214821	8.42164	8.52833	8.29831	0.0165339	0.770618	8.76443	8.81523	9.22208	0.10239	0.0193799	9.09489	8.78433	9.13389	0.113879	0.00947766	9.25147	8.76686	8.92254	0.109872	0.0130317	8.79123	8.9707	9.13569	0.10774	0.0156737	9.02492
1368260_at	6.76301	8.05847	7.22561	8.84645	8.3468	7.98715	0.166645	0.233587	7.80978	8.87186	8.28907	0.153887	0.164911	8.06467	8.38015	7.86648	0.116747	0.119102	7.13136	7.87127	7.40218	-0.0017813	0.986772	9.83101	10.0979	8.98774	0.365738	1.26757e-05	9.57783	9.71306	9.74309	0.373312	7.25051e-06	9.56398	9.5647	8.94653	0.324198	4.62253e-05	8.42536	8.80283	8.27223	0.185639	0.0105775	7.87516	7.7472	7.35045	0.0349166	0.703301	7.72174
1368261_at	4.51227	0.884308	1.68915	2.81379	2.49853	2.57772	0.267068	0.99973	4.89036	3.11587	1.78445	0.462188	0.907692	3.50617	2.69253	0.616861	-0.27887	0.816659	2.50716	5.30637	4.42684	0.833857	0.360881	1.07025	4.42172	2.07852	-0.02679	0.985012	4.46487	2.09541	2.23099	0.335016	0.764893	4.31862	4.2022	1.82804	0.557842	0.578019	1.76233	4.41201	2.59314	0.318377	0.778857	4.65569	4.18852	1.36644	0.452458	0.674357	1.67362
1368262_at	8.46024	8.04319	8.28759	8.41294	8.44599	8.42136	0.0333913	0.889471	8.26803	8.2169	8.19076	-0.00154024	0.995965	7.66218	7.72425	7.41194	-0.115919	0.00249549	7.7981	7.69415	7.76056	-0.0872371	0.0152507	7.74735	7.68221	7.43823	-0.111524	0.00266438	7.55376	7.96079	7.29596	-0.115851	0.00193618	7.68607	7.33144	7.76009	-0.117447	0.00168808	7.29194	7.46762	7.6254	-0.14233	0.000268312	7.515	7.84781	7.97516	-0.082393	0.0262334	7.44328
1368263_a_at	1.7642	4.07271	4.65391	6.15209	5.76311	1.93701			3.41033	3.5719	2.82769			6.34067	5.41264	5.33173			5.35258	5.05931	4.04799			5.97293	5.3404	1.60552			1.39688	1.63981	3.51457			0	3.73415	1.17971			0.695886	1.38701	1.63327			2.27577	4.94335	3.95685			1.45901
1368264_at	7.38706	7.32793	6.87319	7.31768	7.117	7.66239	0.0274416	0.983118	7.22344	7.81807	7.63566	0.0647079	0.522529	7.33282	6.84506	7.09889	-0.0270335	0.665321	7.1898	7.49135	7.40243	0.0270167	0.638133	7.30206	7.30792	6.85681	-0.0142752	0.827175	7.35551	7.04306	7.49591	0.0143351	0.829376	7.69746	7.3682	7.2864	0.0442582	0.409665	6.66664	7.33233	7.18532	-0.0339474	0.551544	7.87116	7.64716	7.55969	0.0905674	0.0679225	7.46197
1368265_at	7.71146	8.00897	7.45161	7.82472	7.77219	7.88853	0.0265269	0.982229	7.44374	7.60715	7.76792	-0.015209	0.96205	7.37946	7.32508	6.97454	-0.0893601	0.0593819	6.83095	6.68952	7.5363	-0.132897	0.00403439	7.38433	7.45592	7.71386	-0.0320764	0.548884	7.86873	7.63424	7.52543	-0.00204903	0.978377	6.66644	7.2058	7.1664	-0.133071	0.00430044	7.41657	7.63449	7.11379	-0.0575452	0.238474	7.20182	7.17508	7.06391	-0.104904	0.0253754	7.19105
1368266_at	8.38076	7.71557	7.64079	7.65809	7.41981	7.61708	0.00368155	0.99973	9.00672	7.58023	7.97434	0.114016	0.708218	10.7893	11.7843	10.6447	0.551944	4.03573e-05	12.1381	11.8946	9.55573	0.56117	2.10104e-05	9.9413	10.1349	9.1567	0.367656	0.00188283	8.04227	8.52472	9.99107	0.224444	0.0523252	8.85988	8.07911	9.24674	0.207956	0.0725098	7.46188	8.47564	8.40198	0.102344	0.42888	7.71952	7.79682	8.33383	0.074605	0.592912	7.72458
1368267_at	8.8965	9.14961	8.88098	9.19845	8.86694	8.91116	0.00414911	0.99973	8.73967	8.64406	8.77136	-0.0403014	0.384481	8.49116	8.08942	8.67411	-0.0914261	0.000792566	8.60982	8.57263	8.50544	-0.066295	0.00822214	8.84201	9.08964	8.78634	-0.00971063	0.765979	9.40327	9.33952	9.26873	0.0586307	0.0204002	9.04745	9.16675	8.90021	0.0115904	0.71252	8.98443	9.09089	9.08151	0.0139299	0.655304	8.98704	8.94342	8.94365	-0.00115221	0.977104	8.98205
1368268_at	9.12443	9.14801	9.12675	9.2231	8.89833	9.1194	-0.00386145	0.99973	9.22325	9.28634	9.21328	0.0215972	0.788653	9.56678	9.58472	9.49943	0.0691003	0.00973423	9.77521	9.98289	9.51621	0.0998876	0.000276331	9.8651	9.69055	9.99556	0.11363	7.32857e-05	9.39171	9.41484	9.85694	0.0693848	0.00771571	9.77517	9.54869	9.62385	0.0839094	0.00162371	9.73853	9.61344	9.6605	0.0871817	0.00123594	9.58111	9.52332	9.72962	0.078244	0.00343536	9.52054
1368269_at	4.00595	4.84138	4.61847	1.9214	3.65279	4.08917	-0.572652	0.711005	5.42765	4.59561	5.87028	0.211029	0.919017	5.53209	5.19601	1.55941	-0.358233	0.4694	5.45999	4.83324	4.71494	0.132735	0.807326	5.27224	4.3628	5.13918	0.108095	0.850683	4.11231	3.77292	4.13205	-0.186147	0.73116	2.37944	5.15607	3.43151	-0.388395	0.405063	5.81779	4.5244	5.10565	0.169789	0.758789	4.54354	5.04667	3.90696	-0.025243	0.969659	5.75763
1368270_at	9.46672	8.73086	8.38798	8.55619	8.70563	8.79284	0.0259545	0.99973	8.78824	8.55969	8.35301	0.00601604	0.991197	8.24534	7.8935	8.47566	-0.0566039	0.418487	9.43847	8.44516	8.84975	0.0616444	0.339085	10.6939	10.6916	10.614	0.322545	7.91071e-06	10.4669	10.7217	11.1047	0.335312	3.28304e-06	10.4485	10.1404	10.8314	0.295678	1.85085e-05	10.1548	10.1589	10.488	0.267348	6.89641e-05	10.0812	9.83869	10.2134	0.23569	0.000313625	9.99035
1368271_a_at	13.9393	14.1356	13.5027	13.3609	13.0229	14.4368	0.0219086	0.99973	13.3646	12.8817	14.4845	0.0183888	0.984375	13.12	13.0676	14.2957	0.0100867	0.944524	11.3091	10.4398	13.632	-0.19217	0.0360966	12.893	13.1388	13.8573	-0.0106715	0.936029	13.4	13.1965	13.6354	0.00221774	0.988879	12.8485	12.9559	13.8224	-0.0202911	0.873294	11.9191	12.3777	13.3306	-0.0957773	0.345196	12.4596	13.1832	13.4415	-0.0401461	0.740919	11.4908
1368272_at	9.2327	9.31732	9.27522	9.19082	9.21767	9.076	-0.0230238	0.889471	9.45535	9.60226	9.05031	0.00891658	0.958703	9.99921	10.1083	9.70378	0.094033	0.000571274	10.0713	10.2162	10.0953	0.121619	2.24205e-05	9.74338	9.77101	9.8481	0.0723507	0.00435092	9.32948	9.49512	9.68888	0.0298632	0.26219	9.56292	9.58678	9.36353	0.0299426	0.259756	9.74014	9.57535	9.28588	0.0341949	0.192137	9.49994	9.35389	9.20353	0.00664905	0.851539	9.58037
1368273_at	9.92296	9.97122	9.82084	9.82641	9.90973	10.1557	0.000711614	0.99973	10.1714	10.091	10.0495	0.02097	0.69923	9.9	10.3135	10.2182	0.0264563	0.241637	10.4181	10.3899	10.0014	0.0442243	0.0315765	10.1157	10.1594	10.3444	0.0354887	0.0904471	10.183	9.97375	10.0155	0.0142632	0.56102	10.2237	10.2908	10.3541	0.0472202	0.0232152	10.4292	10.3268	10.3359	0.0576258	0.00663118	10.3519	10.3183	10.1373	0.0443229	0.0367755	10.2016
1368274_at	11.0919	10.963	11.3035	11.1634	11.1411	10.7784	-0.0267002	0.795117	11.2985	11.3992	10.9497	-0.0023199	0.990887	10.8277	11.065	11.0141	-0.0342801	0.159681	11.0498	10.8969	10.9156	-0.0361925	0.117243	10.707	10.782	10.6658	-0.0675838	0.00383276	10.5734	10.3364	10.2885	-0.111235	1.98064e-05	10.3707	10.1776	10.3329	-0.125918	3.80252e-06	10.2542	10.4344	10.1124	-0.129744	2.55053e-06	10.3555	10.2679	10.1611	-0.130443	2.40794e-06	10.1523
1368275_at	12.9579	12.7863	13.2513	12.9981	12.9554	12.8627	-0.0140906	0.9753	13.0349	13.2572	12.8795	-0.00103585	0.995446	12.3329	12.503	12.5433	-0.0685438	0.00425399	11.9409	12.2442	12.1631	-0.108936	2.92846e-05	11.9598	12.0397	12.3628	-0.10844	3.16603e-05	10.2208	10.5898	10.2575	-0.335486	3.98609e-13	10.1402	10.2387	10.2187	-0.357332	9.5814e-14	10.7213	10.437	10.661	-0.300932	2.18085e-12	10.6275	10.5534	10.1298	-0.324405	4.93043e-13	10.868
1368276_at	6.05209	6.60813	6.91366	6.49958	6.47172	6.77931	-0.0241794	0.99973	5.65578	6.42441	6.96878	-0.081326	0.806605	7.50479	6.26619	7.23945	0.0610354	0.642328	6.54168	6.60883	7.43367	0.0333194	0.802523	6.29068	6.54411	6.89981	-0.026068	0.853108	6.94929	6.06176	7.15109	0.0021969	0.989918	6.44409	6.31879	6.89822	-0.0314414	0.817407	6.12673	6.24782	6.31663	-0.103516	0.360908	6.87561	5.91353	5.82193	-0.113723	0.313381	6.45888
1368277_at	12.1918	12.045	12.1358	11.933	12.0562	12.0123	-0.0156875	0.671536	12.0285	12.0014	12.1105	-0.010132	0.738555	11.9367	12.0378	11.9389	-0.0192254	0.0880289	12.2416	12.1852	12.1198	0.00599303	0.642178	12.1334	12.0739	12.1136	-0.00293505	0.842506	12.0905	11.9209	11.8622	-0.0208548	0.0561445	12.0772	12.083	12.214	-0.000838475	0.958437	11.976	12.098	12.0721	-0.0099081	0.414285	12.051	11.9908	12.0041	-0.0138993	0.229778	12.1132
1368278_at	6.41724	6.24181	6.80565	6.65486	6.49655	6.37959	0.0179636	0.99973	6.88807	6.04588	6.96724	0.042328	0.854441	6.72312	6.83208	6.17645	0.0315257	0.706506	6.21056	5.93592	5.91433	-0.0950814	0.135758	6.48887	6.1934	6.47073	-0.0103421	0.908528	9.20485	9.01982	8.43605	0.466135	4.33075e-08	7.70419	8.16053	7.52128	0.27721	6.91351e-05	8.01465	7.68773	7.1064	0.240221	0.000377286	7.43132	7.20658	7.58697	0.204267	0.00196728	7.32299
1368279_at	8.70023	8.86595	8.36565	8.16276	8.43568	8.59292	-0.0314307	0.970516	8.65724	8.52265	8.87208	0.0171599	0.96076	7.67714	7.83441	7.90316	-0.136726	0.00815329	7.57303	7.71824	8.27243	-0.128516	0.00948938	7.67303	7.67396	8.24647	-0.126485	0.0112234	8.67507	8.48006	7.52254	-0.0636103	0.225112	8.21486	8.33782	8.20921	-0.0559503	0.295176	8.15226	8.11407	8.33559	-0.065364	0.213007	8.12129	7.95442	7.89056	-0.103136	0.042572	7.8976
1368280_at	11.3948	10.4049	10.8012	10.9798	10.2085	10.592	-0.0174221	0.99973	10.3982	10.5307	9.98976	-0.0568062	0.609909	10.9688	11.3445	10.5247	0.0297671	0.627011	11.6528	11.5537	11.4556	0.108404	0.0239285	11.2554	11.5939	11.0868	0.0776469	0.114345	11.5366	11.1835	11.1662	0.0756212	0.129053	11.8095	11.1451	10.9692	0.0766487	0.121461	10.7099	10.9553	10.5776	0.0039048	0.957994	10.5331	10.9251	11.6475	0.0409013	0.466521	11.0266
1368281_at	7.05809	7.33227	7.30438	7.07992	6.85268	7.50783	0.0137981	0.99973	7.50487	6.92009	8.19827	0.0888452	0.977143	7.12839	5.77098	7.9127	-0.0402791	0.938513	6.60804	3.12803	7.09725	-0.423555	0.214425	7.16402	6.1023	6.5189	-0.104217	0.814807	6.80369	4.99273	6.10992	-0.256701	0.502943	4.20446	6.24142	7.1591	-0.304609	0.40851	6.07453	4.98603	6.00595	-0.320115	0.384464	6.07876	4.58458	6.64466	-0.311547	0.406634	2.58283
1368282_at	5.9242	6.50202	6.56984	5.90686	6.35342	6.42429	0.0455739	0.99973	6.61675	4.74417	6.96683	-0.0013193	0.999309	4.85601	4.52856	6.82707	-0.182216	0.497412	4.32344	4.17913	5.89371	-0.347394	0.125739	5.07353	5.62711	5.04931	-0.201756	0.420009	5.42604	5.08111	5.1267	-0.211221	0.401057	5.06692	5.08953	6.33722	-0.141416	0.596039	5.35487	3.97869	4.24498	-0.425946	0.0632256	4.93257	4.82682	4.56848	-0.337205	0.151968	3.18793
1368283_at	6.69078	6.16826	6.45308	6.67923	6.09554	6.69126	0.061385	0.99973	6.77421	6.23974	6.53082	0.0677478	0.984786	4.91375	4.98004	5.95848	-0.239211	0.624886	4.00628	1.4296	5.68527	-0.960151	0.0126403	3.64449	4.65879	5.47454	-0.455716	0.266589	5.30819	4.70033	5.88441	-0.235893	0.615721	4.85364	2.37582	5.50827	-0.638822	0.105184	5.22305	5.4891	4.17816	-0.333743	0.448099	6.08314	6.36745	5.963	-0.0179969	0.97688	6.329
1368284_at	10.4559	10.2707	10.0016	10.2592	10.2008	9.74774	-0.0038725	0.99973	10.0235	9.90205	9.73882	-0.0297876	0.873462	9.27182	9.49055	9.84145	-0.0826437	0.0974064	9.27954	8.90881	9.72842	-0.118218	0.0127407	10.1373	10.2943	10.3955	0.0257066	0.659992	10.2524	10.342	10.6352	0.0443193	0.407208	10.599	10.6098	10.4637	0.0647869	0.193498	9.98067	10.3391	11.1744	0.0550524	0.285865	10.3818	11.2834	10.7744	0.0985014	0.0437552	10.3754
1368285_at	7.26774	6.36765	7.13458	7.42109	7.15633	6.26256	-0.0290059	0.99973	7.46908	7.32116	6.54708	0.00641178	0.998155	6.26448	6.4181	6.71502	-0.129295	0.835373	6.8486	6.69441	6.71908	-0.0658626	0.912775	6.30939	6.25682	6.37407	-0.163159	0.771774	4.61301	5.27843	4.96344	-0.51582	0.26271	3.47502	1.59024	5.19955	-1.20665	0.00578746	4.57952	1.27458	5.338	-1.1677	0.00808912	5.10014	4.99402	5.01158	-0.489539	0.299845	4.50032
1368286_at	8.24929	8.19733	7.95151	8.54583	7.84371	7.96358	-0.0170314	0.99973	8.18543	7.82045	7.98833	-0.0376881	0.748888	7.58422	7.50104	7.99272	-0.0941636	0.0265514	7.29706	7.15949	7.37827	-0.173605	0.000113076	7.66572	7.79752	7.66301	-0.0906403	0.0275858	7.85102	7.87622	7.88355	-0.0606801	0.154444	8.19986	7.91788	8.3141	-0.0116651	0.833152	7.29559	8.00073	7.93843	-0.0850864	0.0416977	8.08641	8.36891	8.54859	0.0216521	0.677906	8.32536
1368287_at	10.1529	9.98915	10.392	10.419	10.2928	9.98637	-0.0115332	0.99973	10.3137	10.7532	10.3425	0.021475	0.833189	9.74651	9.99753	9.80741	-0.0663131	0.0298691	9.14222	9.07865	9.26801	-0.170662	2.75231e-06	9.2357	9.35709	9.22369	-0.153548	1.10682e-05	8.31339	8.6938	8.24587	-0.293391	3.7591e-10	8.56011	8.64203	8.31259	-0.278324	8.31234e-10	8.86539	8.8658	8.72244	-0.226034	2.3862e-08	8.776	8.79743	8.58286	-0.242388	7.14149e-09	8.67018
1368288_at	3.28824	5.46452	5.5504	5.74523	5.72446	5.15882	0.244401	0.932951	5.48363	3.93404	4.99747	0.0263334	0.992281	3.6318	5.53085	4.84025	-0.0233578	0.961664	6.27604	6.21215	5.38388	0.346751	0.295431	2.9595	2.15814	5.79966	-0.487411	0.128671	3.01649	5.09469	5.39701	-0.0997718	0.815728	5.21281	4.79075	4.4314	0.0389114	0.931686	5.41512	5.34908	4.88912	0.157507	0.69258	5.45733	5.06537	5.13837	0.158944	0.692522	4.30256
1368289_at	1.1083	4.06019	4.45842	5.17138	5.25151	1.91047	0.619789	0.835452	4.55558	4.7846	4.00079	0.869491	0.445856	5.62525	3.66189	3.33191	0.754337	0.237054	2.16365	5.25753	4.17265	0.57699	0.358501	3.85122	4.96362	2.82896	0.63971	0.31011	4.4669	3.36678	5.21911	0.818867	0.18065	1.51629	4.02233	4.76011	0.340578	0.629238	5.30394	5.2572	5.0187	1.09694	0.0669172	4.30506	4.73004	3.79593	0.811498	0.190726	6.33495
1368290_at	8.60602	8.7545	10.0809	11.2388	11.2134	11.6446	0.339628	0.000966954	11.4854	11.6239	11.3142	0.35351	0.000238959	10.1443	10.1413	9.87478	0.162748	0.0270183	10.0876	10.3253	9.48204	0.14918	0.0349671	9.5524	9.65531	10.0536	0.118851	0.100034	9.30401	8.25685	9.45871	0.00160352	0.989682	10.3127	9.0118	9.34247	0.0872291	0.248809	9.6445	9.71655	8.98968	0.0727149	0.354603	9.68005	10.8095	10.3606	0.193998	0.00826261	10.0269
1368291_at	10.1558	9.7401	9.81935	10.0682	9.9274	10.0487	0.0142213	0.99973	10.667	10.7928	10.2471	0.091597	0.128763	10.1505	11.0092	10.5402	0.0908467	0.0268945	10.5285	10.3779	10.2458	0.0664052	0.0958328	10.1677	10.2239	10.2859	0.0443194	0.298244	10.1405	10.0197	10.0359	0.0215	0.663903	9.99079	9.89412	10.008	0.00694298	0.901145	8.8324	9.90655	10.0699	-0.0487507	0.25165	9.70626	9.80688	9.76252	-0.0231522	0.640393	9.88134
1368292_at	11.1317	11.347	11.2012	11.0125	10.9699	11.0611	-0.0275455	0.938831	11.1873	11.1224	10.9506	-0.0181642	0.921792	9.75791	9.84806	10.0948	-0.181554	3.05828e-05	9.07744	8.99498	10.2296	-0.25351	2.65118e-07	10.0458	10.2476	10.2423	-0.141468	0.000329612	10.4445	10.3052	10.3978	-0.112817	0.00282098	10.565	10.354	10.3185	-0.108707	0.00376396	9.98384	10.4866	10.5696	-0.118234	0.00199747	10.332	10.5486	10.3844	-0.107417	0.00476828	10.5671
1368293_at	10.0789	10.8778	10.6944	10.7652	10.8957	10.607	0.0375562	0.980348	11.0497	10.5131	10.7928	0.041258	0.862078	10.2875	10.2725	10.2879	-0.0272883	0.750646	9.61778	9.41945	10.386	-0.096786	0.1278	9.70181	9.64286	9.87368	-0.105655	0.0974703	9.39768	8.81403	9.1304	-0.201828	0.00190111	8.48608	8.65086	10.0277	-0.214803	0.00105731	8.43328	8.5805	8.98943	-0.274294	8.19098e-05	7.60494	8.09777	8.68068	-0.368666	1.54882e-06	7.36027
1368294_at	9.97679	9.04423	8.7381	8.62602	8.21055	9.26142	-0.0214319	0.99973	7.93499	7.84474	8.59078	-0.119654	0.739867	7.32033	6.10422	7.4822	-0.345509	0.00940241	5.93211	4.89053	6.3417	-0.632766	1.88792e-05	6.06388	7.04713	7.51716	-0.364746	0.00501944	8.90288	7.60976	8.70438	-0.0726132	0.644705	7.92029	7.75833	8.93248	-0.107114	0.459261	7.52266	7.74407	8.58305	-0.151959	0.269807	7.76417	8.63293	8.91691	-0.0661596	0.685079	8.39641
1368295_at	10.4404	10.203	9.98799	9.9955	9.87728	10.1493	-0.00780491	0.99973	10.0045	9.88906	9.97919	-0.014927	0.978538	9.02002	8.67437	9.79879	-0.13654	0.0217278	8.19421	8.07654	9.74037	-0.219931	0.000326155	9.64495	9.54433	9.93784	-0.0515874	0.421171	10.1167	10.1363	10.1654	0.0111996	0.892992	10.1405	10.0639	10.4492	0.0221269	0.766206	10.4883	10.2525	10.5885	0.053639	0.405854	10.5566	10.7467	10.6708	0.0831268	0.170277	10.5541
1368296_at	7.23592	7.34503	7.27668	6.80546	6.98001	6.6269	-0.0882284	0.853565	6.83542	7.29085	7.15425	-0.0283408	0.962909	7.1161	6.33052	6.85486	-0.0974683	0.310063	5.18642	6.1699	6.45196	-0.291073	0.00110129	7.18678	6.13301	6.94632	-0.101584	0.266991	7.2305	7.53646	7.39758	0.0306977	0.790425	7.25501	7.56261	7.62299	0.0484259	0.643224	7.67272	7.9991	7.12314	0.0697157	0.483484	8.08559	8.48283	7.81649	0.167827	0.0583108	8.4439
1368297_at	8.62778	8.69636	8.30532	8.65069	8.86754	8.8257	0.0677108	0.74475	8.33011	8.04067	8.17744	-0.0342088	0.863083	8.45054	7.74926	8.3858	-0.0329585	0.618428	7.61876	7.58237	8.46836	-0.0885458	0.0921354	7.62885	7.90543	8.30001	-0.0775016	0.149658	7.77784	7.63755	7.99609	-0.102717	0.0526325	7.76078	7.59263	7.95188	-0.109276	0.0382412	7.63131	7.69551	8.0867	-0.102809	0.054574	8.03389	7.75996	8.20961	-0.0668214	0.235304	7.49736
1368298_at	7.35505	7.16837	6.72689	7.40452	7.38293	7.06769	0.0665213	0.764254	6.74175	6.82976	7.00488	-0.0203186	0.955066	6.78852	6.25329	7.17501	-0.0478602	0.44864	6.90635	6.19761	6.63538	-0.0814867	0.135261	6.52591	6.67819	6.83034	-0.0588941	0.309967	7.41938	7.06216	7.19578	0.0547614	0.357286	6.94911	7.19374	7.2404	0.0351222	0.581375	7.34489	7.52923	7.61406	0.107878	0.0494979	7.9293	7.88517	7.89266	0.184191	0.00121649	7.78459
1368299_at	4.25803	4.93104	2.09782	5.13309	5.68914	4.86786	0.390981	0.603429	5.26362	6.45843	5.88425	0.555238	0.144505	6.13665	5.67549	5.10211	0.498302	0.0517961	5.54043	5.72663	5.82219	0.516953	0.0355937	5.54455	6.74911	6.61093	0.657412	0.00854905	8.18843	8.31153	7.56158	1.00967	0.000166983	8.15313	8.23747	7.75506	1.01544	0.000159403	10.4318	9.69079	10.0663	1.33753	5.11793e-06	10.0596	9.67743	9.04469	1.26794	1.10044e-05	10.2413
1368300_at	6.85031	7.92256	7.68617	7.31583	7.70028	7.78438	0.0192225	0.99973	8.07317	8.16501	8.15349	0.117054	0.18661	9.3244	9.01771	9.15087	0.289611	1.85233e-05	9.16273	9.02069	9.00121	0.273429	2.31832e-05	8.81824	8.58927	8.82618	0.22199	0.000249242	7.67091	8.23853	8.24773	0.102312	0.0731328	8.02951	7.68997	7.55133	0.0487251	0.440349	7.17984	8.26527	7.33246	0.0154878	0.843668	7.46468	7.59515	7.60994	0.0113992	0.892387	7.87057
1368301_at	2.99992	2.5135	2.37516	2.94452	3.75265	3.66767	0.37124	0.82353	4.87489	4.82445	2.41677	0.533908	0.401128	5.60209	7.5845	6.53205	1.29649	0.000489511	7.00236	6.66257	6.28064	1.32258	0.000258996	6.99195	5.76093	5.16448	1.15784	0.00106546	3.06177	5.48878	5.67175	0.782518	0.0217401	3.42829	3.49072	2.80974	0.281454	0.463052	2.1475	3.1421	4.85455	0.268878	0.491794	4.3977	3.4721	2.79264	0.395699	0.284314	3.16356
1368302_at	8.79337	7.91219	7.57998	7.65472	8.10131	7.45148	-0.0374705	0.99973	7.90675	7.82304	7.37927	-0.0433843	0.956544	8.22457	7.80112	7.628	-0.00983928	0.95695	7.82234	7.86896	7.46077	-0.0404488	0.789506	7.85039	8.08011	7.92034	0.00275241	0.988565	8.0259	7.52865	7.9352	-0.0197078	0.90888	7.79522	7.28925	8.62506	-0.00918308	0.958074	6.04917	7.51846	8.58332	-0.118578	0.360884	7.00401	7.81883	8.49336	-0.0343247	0.835345	7.28015
1368303_at	8.64047	10.9529	10.577	10.1003	10.0018	11.31	0.0694193	0.925652	10.7715	9.13262	11.1464	0.0496288	0.895894	10.2753	9.78429	10.1824	0.0165978	0.90076	9.38742	9.333	9.8651	-0.0647955	0.508949	8.9242	9.51221	10.0804	-0.0696035	0.482667	10.2331	9.82479	9.77993	-0.00278832	0.985022	9.7835	9.72725	8.97066	-0.0707319	0.4747	9.30131	9.17499	8.92934	-0.125365	0.16766	9.31896	9.67125	9.3881	-0.075029	0.455637	9.55732
1368304_at	9.28589	9.77336	9.88737	10.3909	10.5306	9.96603	0.111045	0.668099	10.3173	9.83394	10.1723	0.0845661	0.64468	10.9699	10.2623	9.8697	0.120037	0.134808	9.34908	9.11202	10.5237	0.0168397	0.870708	9.57429	9.15654	8.10265	-0.0950949	0.234172	8.5447	7.77543	6.9593	-0.301583	0.000226412	7.70363	7.95765	7.5862	-0.298796	0.000256186	7.32553	7.32569	7.43352	-0.372567	1.89126e-05	7.9608	8.09671	8.08251	-0.244198	0.00213709	8.1071
1368305_at	8.61233	8.81568	8.52042	8.90168	8.53984	8.53809	0.0147606	0.99973	8.6617	8.03578	8.57807	-0.0253923	0.855431	7.99979	8.1964	8.40264	-0.064041	0.106977	8.6962	8.37944	7.83236	-0.0470778	0.229992	8.92051	8.86061	9.06279	0.0621903	0.105938	9.10177	9.58717	9.56401	0.135649	0.000664331	9.43881	9.45066	9.3812	0.136958	0.000608347	9.5594	9.46267	9.43183	0.146262	0.000330718	9.55202	9.487	9.68527	0.159877	0.000127121	9.49814
1368306_at	6.23364	6.7736	6.49401	6.81705	6.39645	6.5954	-0.00494735	0.99973	6.3765	7.22316	6.5936	0.0212465	0.981671	6.38208	6.49982	6.70924	-0.0207156	0.876253	5.76072	5.3076	6.85327	-0.157207	0.0768254	6.35424	6.63467	6.54801	-0.0246408	0.839499	6.20387	6.63813	7.1517	0.00650337	0.962926	6.96762	7.30401	6.19687	0.039391	0.725783	6.42733	6.89568	6.83542	0.0200731	0.874111	6.36986	6.32694	6.63093	-0.0402472	0.728783	6.10184
1368307_at	6.48857	6.51676	6.27588	6.60089	7.01013	6.91669	0.0471915	0.947446	6.63306	7.0735	7.01467	0.060622	0.74321	6.72593	6.88765	6.83984	0.0423664	0.604058	6.53117	6.37649	6.09863	-0.0640074	0.361108	6.31998	6.18897	6.25059	-0.0823326	0.229685	6.85565	6.69172	7.30229	0.0691365	0.332878	7.29137	7.40639	6.96577	0.124878	0.0579309	7.80538	6.84879	6.87142	0.113438	0.0902158	7.45016	6.62954	6.58189	0.0546899	0.471702	7.05946
1368308_at	8.91037	9.44858	9.62783	10.0313	10.0819	11.2474	0.203844	0.0182461	12.0503	11.5636	10.9924	0.346944	1.55168e-05	11.5981	11.4108	11.1028	0.32696	4.57495e-06	10.9709	11.0622	10.5162	0.259202	4.82224e-05	10.5355	10.6625	10.8679	0.23785	0.000135963	9.21581	9.16475	9.45653	0.0338008	0.62616	9.51386	9.15573	8.84888	0.0166949	0.826674	8.73687	9.08358	9.11732	-0.0137098	0.864301	9.00542	9.55057	9.05994	0.021922	0.773623	8.80125
1368309_at	7.53246	7.1022	7.35752	7.06645	7.12176	6.48227	-0.0866161	0.335246	7.35827	7.23929	7.3314	-8.88213e-05	0.999869	6.84423	7.15469	6.8266	-0.0748744	0.0839528	7.84141	7.87471	7.46276	0.0794939	0.0545479	7.73216	7.74683	7.53901	0.0697611	0.0978717	7.57545	7.57315	7.834	0.0674691	0.113568	7.85684	7.82985	7.71544	0.0937047	0.024753	7.74325	7.71373	7.58772	0.0714885	0.0937495	7.99428	7.72511	7.79743	0.100651	0.0181866	7.75064
1368310_at	4.28722	4.31769	4.69809	4.01025	2.5287	4.84682	-0.17057	0.959513	4.97847	5.15711	5.3624	0.324768	0.54652	5.59769	4.6809	5.49801	0.346563	0.199647	5.52813	4.06321	7.10472	0.395784	0.118071	4.841	5.81416	5.82887	0.409086	0.108988	5.8847	5.08986	5.55002	0.415417	0.106522	5.40377	6.33265	5.94114	0.512226	0.0426423	5.84137	4.8301	4.99576	0.336076	0.204896	3.52542	5.59118	4.89757	0.154059	0.619183	5.05299
1368311_at	8.18588	8.51071	7.67778	7.94084	7.75825	8.527	0.028727	0.988312	7.47097	7.79692	8.09633	-0.0231373	0.939801	7.46636	7.39069	7.65467	-0.0761416	0.182623	7.68325	7.18431	7.41358	-0.0913807	0.0873927	8.3914	8.56614	8.34017	0.0922512	0.0872032	8.13426	8.5159	8.86661	0.103891	0.0541112	8.80308	8.53278	8.77961	0.138101	0.0103404	8.74213	8.60878	8.54474	0.125983	0.0201161	8.80921	8.90276	8.46945	0.141552	0.00997539	8.7294
1368312_at	2.37955	2.95494	1.73491	4.53434	1.06262	4.84301	0.141729	0.99973	4.47102	3.17197	2.45747	0.334642	0.91387	2.52661	4.67737	4.73588	0.562435	0.460937	3.02976	1.33435	4.28262	-0.00179938	0.998442	1.32987	3.12073	2.39563	-0.268551	0.746917	2.29912	2.02205	3.99871	0.0324014	0.975594	2.9008	1.55022	2.23818	-0.262661	0.751831	4.02407	4.06881	3.05755	0.508804	0.497124	0.890997	2.86888	1.31598	-0.789705	0.260433	2.3054
1368313_a_at	5.52474	5.68656	6.18891	6.13063	6.12144	5.75814	0.0217854	0.99973	5.63611	6.16988	6.01269	0.00593334	0.996544	5.7471	5.84699	6.23733	0.00710099	0.976169	5.018	5.29553	6.20685	-0.108135	0.534371	5.4663	5.30841	5.06051	-0.164009	0.319648	4.81473	5.35029	5.01633	-0.225483	0.154846	5.79913	4.47325	4.80985	-0.242334	0.121461	4.93199	5.12947	5.37906	-0.200606	0.214853	4.88567	3.49651	4.61838	-0.462765	0.00357763	5.65677
1368314_at	9.93354	10.2338	9.96289	10.256	10.0866	10.0709	0.0222678	0.911471	10.1659	10.1149	9.84944	0.00867944	0.962907	9.57923	9.24836	9.50318	-0.0801858	0.00388526	8.55452	8.77971	9.28977	-0.170524	6.30598e-07	9.46672	9.47218	9.53326	-0.0728482	0.00644906	9.79455	9.95659	9.91069	-0.0138199	0.676403	9.90137	9.8206	10.0294	-0.00949238	0.783925	9.92615	10.0096	10.1929	0.00865346	0.810108	9.9463	10.1544	10.1095	0.0125855	0.712522	10.1181
1368315_at	6.20073	6.90981	7.1667	7.00415	7.06108	6.39445	0.017021	0.99973	6.73512	7.22991	7.03428	0.0554091	0.786848	7.22869	6.99901	6.86236	0.0619113	0.414452	7.25213	7.10901	6.95099	0.0771381	0.259863	6.84078	7.03148	6.9234	0.0418713	0.591332	6.94798	6.99671	7.35825	0.0762589	0.279222	7.46539	6.59739	6.81217	0.0454566	0.553623	6.79739	7.05592	6.21086	-0.0117492	0.903615	6.3584	6.82757	6.78563	-0.0171123	0.855311	7.05858
1368316_at	5.704	5.06845	4.49691	5.59994	5.00558	5.50702	0.0210413	0.99973	2.91726	4.40079	5.19967	-0.382101	0.507563	5.22124	5.28922	5.14428	-0.018894	0.965325	5.26383	5.40939	5.66143	0.0418835	0.914549	4.63693	3.87874	5.13973	-0.225549	0.476142	4.93117	5.52196	3.26214	-0.244723	0.438422	4.32189	4.72741	5.51729	-0.130141	0.708753	6.16472	5.04882	3.71118	-0.118412	0.74518	4.3103	2.58077	5.22238	-0.448933	0.121184	5.20381
1368317_at	9.75633	9.59878	8.79653	8.20685	7.39097	10.4478	-0.00183118	0.999898	8.36303	7.10493	10.2772	-0.0196648	0.991281	8.19722	7.69682	9.8663	-0.010436	0.974429	6.56702	6.25655	8.01788	-0.316462	0.136016	7.48255	6.95655	8.20965	-0.191331	0.411797	8.2164	7.25923	7.93245	-0.142374	0.5675	6.73159	6.6532	9.00489	-0.21917	0.338171	7.07187	6.5004	7.72756	-0.280194	0.205917	6.98328	8.25108	8.48637	-0.126526	0.62608	5.77618
1368318_at	8.46916	8.9615	9.07637	8.65422	8.76234	8.60469	-0.0353941	0.821904	8.6578	9.23986	8.61657	-0.00901353	0.974805	8.97136	9.01464	8.92379	0.0130759	0.768488	8.82957	9.3236	9.15021	0.0336696	0.324459	8.89803	9.07662	9.34717	0.0347148	0.316661	9.09547	9.07696	8.99068	0.0265875	0.470557	9.22576	9.24005	8.95718	0.0401955	0.23732	9.59953	9.38704	9.24278	0.0819781	0.0123476	8.99171	8.84851	8.96807	0.00760094	0.870529	9.03686
1368319_a_at	5.04784	4.05024	5.30774	4.76814	4.89932	5.7186	0.148446	0.768736	5.31105	5.18102	4.69588	0.132432	0.657318	5.74415	5.58604	5.15722	0.251393	0.0449881	4.75139	5.08609	5.41498	0.138511	0.276342	4.51272	5.54702	5.13316	0.129741	0.321843	4.03182	4.96699	4.37104	-0.0548505	0.725678	5.95219	5.78275	5.43557	0.310426	0.0112094	5.45364	5.32564	4.83329	0.172283	0.175465	4.8547	5.50697	5.27007	0.174044	0.173509	5.10233
1368320_at	6.16398	6.22526	6.54532	6.07848	6.363	6.4215	-0.0154888	0.99973	5.86469	6.64017	5.11795	-0.121318	0.934436	6.51891	5.84536	5.60649	-0.0879247	0.818487	5.55704	5.67116	2.90761	-0.495	0.0663842	6.09237	4.90108	2.45294	-0.602726	0.025938	5.91878	6.43367	6.80475	0.00489687	0.991255	7.53856	7.1871	6.85351	0.177917	0.576343	7.07934	7.57558	6.79162	0.168644	0.607796	7.48469	7.70139	7.45003	0.247838	0.421287	7.86453
1368321_at	11.1395	11.3228	11.947	13.9511	13.9018	14.2359	0.30544	5.64255e-08	14.0701	14.0555	14.1186	0.310831	3.44022e-08	12.6876	12.7204	12.4411	0.152272	8.97273e-05	12.1933	12.1456	12.2744	0.104435	0.00245318	12.5491	12.4981	13.0589	0.161821	2.96628e-05	11.7256	11.2285	11.966	0.0356348	0.336334	12.4221	11.9923	12.3405	0.109852	0.0017065	11.8492	12.1545	11.9045	0.0763096	0.0264891	12.0069	12.912	12.77	0.145491	0.000102803	12.2868
1368322_at	11.7343	11.5716	11.3396	11.4718	11.3922	11.6995	8.54863e-05	0.9999	11.498	11.4706	11.5846	-0.000266137	0.998837	11.0942	10.8567	11.4165	-0.0509393	0.0501501	10.5765	10.7042	10.7731	-0.108621	8.88046e-05	10.6996	10.9152	10.8502	-0.0902383	0.00067443	11.516	11.1816	11.1138	-0.0317358	0.233802	10.8442	10.748	11.2127	-0.0754014	0.00335535	10.9999	10.95	10.9152	-0.0725255	0.00500742	11.0467	11.0876	10.8916	-0.0655191	0.011325	11.1129
1368323_at	10.6608	11.1047	11.3534	11.2735	11.1398	11.0979	0.0149621	0.995084	10.9636	11.2195	10.9325	-0.00223531	0.993476	11.0554	10.9149	10.8958	-0.0130831	0.745644	10.9614	11.0215	11.1242	-0.00253837	0.953914	11.4152	11.4812	11.1433	0.0374445	0.227805	11.0515	11.3355	11.1771	0.0171908	0.635576	11.2124	11.1899	10.8045	0.00161875	0.970731	11.301	11.3145	10.7485	0.00823272	0.842117	10.8024	11.1114	10.7571	-0.0217972	0.536537	11.115
1368324_at	7.5879	6.85932	6.57944	6.21177	6.55826	6.2346	-0.0606798	0.958677	5.99033	6.60434	6.54282	-0.0515633	0.892095	6.29258	6.40143	6.04863	-0.080666	0.436135	6.45588	5.55539	6.21106	-0.123771	0.17229	7.92742	7.54773	7.99121	0.243552	0.00677031	7.48772	8.47566	7.99351	0.272009	0.00286708	8.01442	8.10416	8.23467	0.297439	0.00128069	7.36541	7.65864	7.03045	0.153607	0.0919603	7.709	7.7554	8.04867	0.246615	0.00712164	7.46884
1368325_at	8.68742	7.32805	7.87059	8.2263	8.21072	7.82414	0.0434763	0.949219	8.26531	7.28711	7.58303	-0.0266882	0.937573	7.22797	7.38964	7.14072	-0.113364	0.0718695	7.50032	7.35523	7.42856	-0.0788171	0.206599	7.23374	7.3206	7.30467	-0.106578	0.0815137	7.17	7.00329	6.95863	-0.155482	0.0110395	7.01376	7.1003	7.69963	-0.110799	0.0706474	7.40382	7.38057	7.80583	-0.0595677	0.375925	7.6274	7.46774	8.16773	-0.0178196	0.834288	7.44169
1368326_at	9.98439	9.78985	9.73303	9.99391	9.92119	9.77961	0.00642325	0.99973	9.98117	9.96666	9.86699	0.0122867	0.843075	9.2259	9.32939	9.40947	-0.0801606	7.26643e-05	9.12459	9.58756	9.42704	-0.0714471	0.000165779	9.43614	9.41417	9.43661	-0.0635904	0.00059466	9.55798	9.51534	9.61335	-0.0433565	0.0139897	9.56463	9.56141	9.63872	-0.0394316	0.0248771	9.33061	9.51744	9.47388	-0.0618559	0.000826304	9.49647	9.47533	9.62099	-0.0481055	0.00771123	9.5716
1368327_at	7.84773	8.12528	8.35876	8.46039	8.44851	8.16973	0.0260831	0.99973	8.32765	7.84304	8.06368	-0.0235662	0.945203	8.29414	8.36795	8.00524	0.00215113	0.979981	8.73638	8.65226	8.01275	0.0436501	0.488325	8.44018	8.29753	8.23024	0.01981	0.790717	8.50063	8.25174	8.35402	0.0277596	0.697495	8.32144	8.29404	7.69665	-0.0194401	0.792925	8.39149	8.10526	7.85116	-0.0169224	0.8276	8.55296	8.0782	7.66842	-0.0206904	0.786183	8.32485
1368328_at	6.31073	6.83358	5.35429	5.88661	6.15176	7.41654			6.27651	5.75517	6.97189			5.7312	5.4019	6.59603			0	3.44893	5.67927			3.34592	5.38585	5.96011			6.33061	6.08731	5.63081			4.65028	5.25451	5.79458			4.79342	4.22559	5.62775			4.59537	6.03481	5.87978			5.22015
1368329_at	4.93696	5.6891	5.87344	4.70362	5.45683	2.67598	-0.465912	0.795117	4.88741	4.44968	3.4128	-0.428637	0.665353	4.02235	3.48169	6.15138	-0.356969	0.442672	3.65832	2.86804	4.41237	-0.655613	0.100772	1.82697	2.94261	2.18958	-1.31415	0.00146834	3.14725	5.36494	6.35702	-0.251212	0.600611	3.10846	4.83232	3.23111	-0.632899	0.120085	2.76121	2.5876	1.68694	-1.30277	0.00169577	4.55015	3.21482	4.54335	-0.481744	0.264751	2.29245
1368330_at	7.90948	8.38077	7.98028	7.80858	8.11263	8.08271	-0.00908121	0.99973	7.86025	8.23484	8.00737	-0.00322222	0.990389	9.30148	9.1925	8.92595	0.18287	2.10382e-06	9.57536	9.4448	9.19383	0.224067	9.30596e-08	9.09838	9.04662	9.14215	0.17607	2.42256e-06	8.18654	8.01075	8.12879	0.0103062	0.798977	7.98201	7.81716	7.91991	-0.0261435	0.438522	7.58564	7.81346	8.06013	-0.0424257	0.177704	8.03575	7.87363	7.86385	-0.0228714	0.52094	7.72638
1368331_at	10.7816	10.8556	10.7119	10.6467	10.9322	10.761	0.0128581	0.971901	10.6032	10.5607	10.888	-9.30202e-05	0.99939	10.2767	10.6254	10.4743	-0.0308219	0.158307	10.6363	10.6224	10.5098	-0.0127979	0.595051	11.1895	11.1679	10.8571	0.0513039	0.012895	10.851	11.0376	10.9881	0.036655	0.0796525	10.8196	10.9381	10.8626	0.0253862	0.243435	10.8343	10.6901	10.6224	0.00425769	0.886383	10.6647	10.6359	10.7151	-0.00159596	0.960134	10.7674
1368332_at	10.8864	10.3444	10.1506	9.9791	9.89823	9.93728	-0.0625079	0.693802	10.5687	10.5464	10.1161	0.00417743	0.991281	11.61	12.616	12.0659	0.220297	2.91257e-05	12.4558	12.5644	11.2956	0.220416	1.8445e-05	11.6636	11.6119	11.7643	0.170455	0.000341781	12.4455	12.478	12.1107	0.250207	2.69264e-06	12.3297	12.6784	12.1335	0.254279	2.18113e-06	12.9945	12.719	12.3788	0.290695	2.93791e-07	12.7947	12.5824	12.0839	0.266458	1.11417e-06	12.8592
1368333_at	3.61259	1.0361	3.9856	4.47975	2.52541	2.76132	0.282302	0.99973	3.03558	3.96765	0.520488	-0.490065	0.955066	3.0068	2.8915	0.0317628	-1.99162	0.149146	4.61892	5.17939	2.90287	0.666478	0.672052	2.93242	4.63094	3.69581	0.5103	0.762262	5.56631	5.5956	3.27455	0.851309	0.58442	1.97876	5.51916	4.0631	0.451079	0.792171	5.04546	2.95644	4.43271	0.642884	0.697513	4.73923	4.34936	3.12363	0.630098	0.707482	5.02363
1368334_at	2.18894	1.35193	3.6442	2.94829	3.21893	4.8846	0.536378	0.723617	5.46969	6.29722	5.33681	1.19886	0.0314809	5.79147	5.5475	4.96283	1.13045	0.00682455	4.94593	3.01486	5.89566	0.844141	0.0336696	4.68269	4.94727	5.5413	1.02621	0.0108304	4.78885	3.15948	4.22334	0.690729	0.0909871	5.19866	3.62625	3.99609	0.769881	0.056645	5.0042	1.85745	2.71891	0.244641	0.616286	4.44971	5.25733	4.62333	0.943804	0.0214365	4.81764
1368335_at	3.78142	4.10991	2.13977	2.4673	3.95032	4.80079	0.237199	0.99973	3.3951	5.15605	4.76743	0.51545	0.910374	2.56639	5.02992	5.44209	0.432619	0.745273	3.87049	2.53911	2.84731	-0.0100471	0.994378	3.655	1.59598	1.99123	-0.432871	0.727478	0.925207	3.97422	2.38789	-0.567442	0.635665	1.93414	4.36794	1.7847	-0.307417	0.812385	3.44324	2.57598	3.93103	0.0957393	0.948853	1.22008	4.85168	3.61095	-0.139579	0.92588	4.51284
1368336_at	10.3442	10.3714	10.1162	10.143	10.0343	10.3332	-0.0101463	0.997506	10.0386	10.2054	10.2731	-0.00979586	0.927001	11.2573	10.7967	10.8512	0.0987248	4.47186e-05	11.0323	11.307	10.7936	0.108663	8.89985e-06	11.0623	11.0075	11.1553	0.112907	5.82663e-06	10.3168	10.3516	10.396	0.0159128	0.506482	10.2179	10.256	10.3812	0.00613231	0.824098	10.2396	10.133	10.3302	-0.00102382	0.975853	10.0369	10.2453	10.2369	-0.00969657	0.717385	10.1289
1368337_at	3.88229	5.96666	4.80439	5.99071	2.19736	4.9473	-0.327055	0.889471	6.26834	6.42047	5.57462	0.267776	0.819597	6.84699	5.28645	6.38871	0.28233	0.504754	5.95627	4.77735	5.67426	0.109582	0.810937	5.05067	4.78256	5.45139	0.011525	0.984554	5.53678	5.50319	6.40944	0.201069	0.643319	4.42286	6.14713	5.92456	0.108432	0.816786	5.66113	5.66373	2.3627	-0.254343	0.541007	5.59597	5.60332	5.3614	0.128991	0.787081	4.67658
1368338_at	6.9797	8.53081	6.84499	9.27332	9.04601	9.44994	0.317974	0.175225	9.09053	9.10085	9.21035	0.298957	0.118132	9.10869	8.69885	6.94626	0.142517	0.313363	8.67576	8.86927	8.5701	0.229455	0.0701222	8.44588	8.36969	7.06327	0.0956682	0.512699	7.6518	7.33271	6.95219	-0.0230462	0.900634	7.5101	7.30019	8.12178	0.0406038	0.809589	6.12666	6.6306	7.87021	-0.118703	0.403767	6.73043	6.87367	5.93894	-0.19159	0.149326	6.02298
1368339_at	1.08703	0.947666	1.11927	4.41797	2.02187	0.788488	0.913534	0.814718	1.30058	1.38634	1.8178	0.54567	0.855524	1.95127	3.96682	4.49322	1.68151	0.0457128	1.42962	4.49811	1.7388	1.1358	0.171785	2.02513	2.29706	4.23737	1.40845	0.0870584	1.56584	4.32692	4.12722	1.57661	0.0555272	3.96644	5.20901	2.49793	1.87132	0.0221855	2.91272	3.89511	3.91612	1.79927	0.0295912	3.63895	3.96957	2.9917	1.78595	0.0322729	0.299462
1368340_at	9.12719	8.9674	8.96553	8.93956	9.13502	8.87136	0.00659771	0.99973	8.83727	8.9221	8.7676	-0.0159356	0.884185	9.28803	9.37958	9.12059	0.0510172	0.0641993	9.63237	9.21534	9.23248	0.0658912	0.0127954	9.03773	8.94939	9.1123	0.014864	0.646364	8.83216	9.02311	9.15415	0.00994822	0.777726	9.31259	9.26905	9.08793	0.044861	0.0973045	8.92915	9.36315	9.02498	0.0261563	0.375347	8.91674	9.00577	9.29138	0.0207623	0.507911	9.18481
1368341_at	7.45106	7.96275	7.57309	7.98823	7.83727	8.12384	0.0582566	0.598775	7.50263	7.70374	7.86445	0.00422765	0.989444	7.61889	8.05067	8.31708	0.0597164	0.122698	8.18236	8.11636	8.3397	0.0992423	0.00708112	8.31295	8.21198	8.11729	0.0994895	0.00742254	8.68181	8.61006	8.41155	0.160257	7.58905e-05	8.42675	8.47685	8.47963	0.142295	0.000300457	8.72382	8.27304	7.98184	0.11816	0.00200192	8.38544	8.3841	8.13009	0.114398	0.00283319	8.29303
1368342_at	8.25868	8.47333	8.47626	8.70209	8.60909	8.23754	0.028957	0.981426	8.88223	8.9776	8.74849	0.087907	0.296714	9.96932	10.6802	9.57334	0.270273	7.5253e-06	11.1008	10.6207	10.008	0.340641	2.29089e-07	10.0412	10.1057	9.3319	0.234854	2.82235e-05	9.28942	9.25597	9.42724	0.160081	0.00159993	9.14817	9.31024	8.62165	0.112567	0.0220796	9.02992	9.038	9.06131	0.115957	0.0197197	8.8767	9.38485	8.87841	0.116031	0.0207313	9.57296
1368343_at	5.79368	5.87154	6.27963	5.74366	3.68841	6.37954	-0.178538	0.994361	6.05959	5.89066	5.98216	0.0414271	0.98932	4.15706	4.69645	5.99872	-0.247415	0.563417	5.55947	5.21078	5.77555	-0.0758756	0.873431	5.54834	2.66377	5.78676	-0.398584	0.283965	3.41415	5.80816	5.66447	-0.267496	0.50879	5.71902	5.17144	6.37703	-0.0182722	0.971765	2.56213	5.8275	5.49999	-0.418129	0.264668	4.2039	5.43922	5.55526	-0.208351	0.629897	6.0859
1368344_at	4.97995	4.94169	4.47317	5.09867	5.45979	4.97596			5.69426	4.65456	5.53887			0	4.52702	4.22867			4.30311	0	3.3118			4.19417	4.49982	3.22302			4.64275	5.68491	4.69739			5.96325	5.61205	5.09705			8.71077	7.53523	6.05994			8.84661	8.66428	6.96135			9.21211
1368345_at	8.24145	8.01528	8.115	7.95776	8.3471	8.06199	0.00100684	0.99973	7.98338	8.10995	8.3532	0.00575618	0.984786	8.50442	8.6501	8.73059	0.0884187	0.00920041	8.4588	8.61701	8.56858	0.074981	0.0207289	8.44548	8.46651	8.55564	0.0650233	0.0469075	7.94769	8.25132	8.42082	0.0157896	0.704601	8.12788	8.48106	8.28444	0.0319247	0.374761	8.60298	8.43537	8.40581	0.0636401	0.0559273	8.48745	8.42877	7.86568	0.024824	0.521539	8.42475
1368346_at	6.30718	5.96548	6.58711	6.71616	6.38657	6.46347	0.0747866	0.88151	5.85437	6.35819	5.76609	-0.0483017	0.876364	7.05926	6.82118	6.30424	0.118411	0.154336	7.03287	6.73309	6.847	0.150076	0.0539058	6.95557	6.88364	6.10831	0.100495	0.219746	6.20784	6.56729	7.18895	0.101514	0.219008	6.7684	6.66503	6.00206	0.0634189	0.476617	6.61733	7.18323	6.2167	0.105467	0.201623	7.04178	7.06434	6.57488	0.154277	0.0549316	6.62396
1368347_at	11.8817	12.2109	12.4634	12.3541	12.366	12.2877	0.0026689	0.99973	12.3336	12.4206	12.2524	0.00260961	0.993476	11.8277	11.9869	11.9182	-0.0479247	0.206769	11.6237	11.8134	11.6804	-0.072996	0.0366826	11.6885	11.7746	11.7094	-0.0707111	0.0450799	10.8335	10.9836	12.0999	-0.124904	0.000726798	11.5427	11.2512	11.0369	-0.127058	0.000617525	10.7784	11.1673	11.0921	-0.161204	4.53599e-05	10.8263	10.6374	10.6539	-0.201835	2.15057e-06	10.6783
1368348_at	7.7675	8.33259	7.45885	7.66389	7.97358	8.13397	0.0892183	0.995251	7.86231	7.53393	8.01149	0.066939	0.955066	6.84731	6.2432	7.03762	-0.152233	0.466543	6.40953	5.51978	7.05534	-0.242022	0.18146	6.71834	7.03052	7.18981	-0.0939735	0.666364	6.76502	6.57558	6.1082	-0.201217	0.292334	6.29557	4.90375	6.64584	-0.336311	0.0597838	6.07826	4.75585	6.57097	-0.373381	0.0379828	5.58315	6.17146	6.72133	-0.278057	0.131955	3.46251
1368349_at	1.29726	3.05319	5.59913	4.61824	4.80014	2.87538	0.3588	0.995361	1.79333	4.83212	2.18403	-0.225161	0.966924	4.31018	4.57022	1.61664	0.0250801	0.981622	2.73936	4.46332	4.38373	0.275448	0.761011	3.23644	1.43923	1.74013	-0.632958	0.426153	2.45778	1.16227	1.42225	-0.965098	0.196196	0.914292	1.50517	4.18488	-0.79731	0.29922	2.1124	3.36238	4.0505	-0.0237679	0.983777	4.41136	2.28665	1.46794	-0.343176	0.709409	3.41611
1368350_at	8.22497	8.48479	8.25631	8.99088	8.88907	8.1263	0.0267742	0.99973	8.7274	9.02552	8.57183	0.0454647	0.814196	7.89752	8.58506	8.01826	-0.0587512	0.38005	8.21881	8.53921	8.06604	-0.0392926	0.561066	7.91837	7.23454	8.06043	-0.13727	0.0195308	9.97222	10.0648	9.44876	0.20884	0.000701728	10.2294	10.6361	9.98359	0.274112	3.35915e-05	10.9376	10.8796	10.3051	0.332431	2.51267e-06	11.0126	10.4941	10.1009	0.308741	7.447e-06	10.7443
1368351_at	5.45581	6.37304	3.98897	6.7258	5.65373	6.78571	0.258655	0.91159	6.19211	6.3156	6.7705	0.271056	0.76648	6.26947	6.56252	4.16452	0.0617665	0.894625	6.62615	6.30193	6.03022	0.24691	0.468805	6.31291	6.07265	5.937	0.198307	0.58574	5.84053	5.46507	5.14169	0.0410461	0.928796	5.58868	5.17426	5.53169	0.0287119	0.949159	2.88435	5.2398	2.52679	-0.660127	0.034236	4.37917	2.57556	5.16104	-0.457412	0.154994	5.36993
1368352_at	4.6903	1.95938	2.20837	5.12065	2.77017	2.61596	0.394074	0.98217	1.9814	2.47408	1.43668	-0.405091	0.884872	2.16157	1.37477	1.82605	-0.530473	0.514884	1.81658	0.885124	2.47101	-0.68038	0.347055	1.47962	0.505677	5.23322	-0.6874	0.350327	2.42028	1.27048	2.84334	-0.301091	0.73067	1.68821	2.16277	1.70495	-0.464437	0.558023	2.05471	2.52978	2.2588	-0.159303	0.86726	2.93595	2.53562	3.37789	0.206958	0.826975	2.47084
1368353_at	10.0498	8.74283	9.32045	9.65114	9.73745	9.25316	0.0317763	0.993322	10.335	10.1504	9.63846	0.104291	0.336392	12.107	11.6066	10.8817	0.303203	2.88028e-05	11.8816	12.4094	10.7825	0.321924	8.75288e-06	10.2255	10.2433	10.3961	0.139942	0.0222509	9.05634	9.04286	8.83326	-0.0567361	0.407954	8.78589	9.19967	9.30771	-0.0378882	0.602569	9.07419	9.23214	9.50661	-0.0104987	0.90736	9.08006	8.79581	9.72883	-0.0223584	0.786755	8.89594
1368354_at	8.42715	9.06802	8.5487	8.35699	8.25115	8.8946	0.0111803	0.99973	7.93924	8.21046	9.03465	-0.00834453	0.993656	5.94834	7.6045	8.24677	-0.227934	0.0985134	6.74047	5.43104	7.70383	-0.362438	0.0061924	7.7339	7.70792	7.79645	-0.122204	0.402595	8.12489	7.92174	6.95657	-0.140142	0.33064	7.66728	6.72856	7.74545	-0.194868	0.15256	6.81032	7.55817	7.95841	-0.182909	0.186585	7.37842	8.02435	8.28721	-0.0961285	0.541697	7.29182
1368355_at	6.35327	3.27515	4.8522	2.12914	5.02745	4.56326	-0.30666	0.942891	5.32747	2.8712	4.13717	-0.182131	0.937836	4.40831	2.53154	1.95782	-0.69355	0.111	4.17791	4.81949	2.2699	-0.338615	0.461438	3.64565	5.68358	4.63411	0.018375	0.978523	2.66138	4.32169	4.76579	-0.251218	0.618316	4.14315	5.24267	4.23754	-0.00196169	0.997333	6.11179	5.49056	5.38709	0.322637	0.502838	6.09812	5.16643	4.96812	0.253364	0.620993	6.71995
1368356_a_at	11.9977	12.0938	12.1312	11.8252	11.7651	11.7919	-0.0173971	0.935979	11.6493	11.6694	11.9551	-0.0219236	0.72699	11.6807	11.7737	11.8097	-0.0222344	0.397464	11.6297	11.782	12.0848	-0.0129222	0.635667	12.0688	12.0713	12.3722	0.0278683	0.248417	12.6904	12.602	12.5068	0.0779131	0.00109615	12.6056	12.3135	12.7013	0.0709695	0.00254228	12.5316	12.436	12.6614	0.0713909	0.00262172	12.436	12.3571	12.5948	0.062107	0.00846699	12.0665
1368357_at	0.954267	1.69444	2.21672	1.37395	3.28861	1.66299	0.328542	0.957404	2.50502	3.35866	3.00061	0.911334	0.242861	2.53744	1.2831	2.48294	0.363699	0.525984	2.65979	1.84806	1.59141	0.34789	0.515754	1.61176	3.75146	1.50653	0.421118	0.425678	1.90846	1.85183	2.82143	0.46461	0.377247	2.09178	2.04123	1.38603	0.213722	0.720333	1.32065	1.39607	2.40459	0.0748179	0.914494	2.33653	2.5222	1.51639	0.411912	0.45089	1.9231
1368358_a_at	8.35423	8.66689	8.67719	8.27173	8.335	8.61895	0.00435674	0.99973	8.72499	8.60986	8.87695	0.0597986	0.71085	7.77281	7.73428	7.37293	-0.136623	0.0286467	6.91163	7.33371	7.40036	-0.216882	0.000611618	7.59651	7.49243	7.47438	-0.156362	0.0102054	7.79447	7.97557	7.96304	-0.0834847	0.186548	7.9642	7.67856	7.86446	-0.0973659	0.115156	6.88139	7.48438	8.31194	-0.153348	0.0127633	7.39896	7.69014	8.30558	-0.1058	0.0906211	7.43216
1368359_a_at	0.312671	4.4089	0.482226	5.17929	4.79783	2.72003	1.62688	0.315014	3.48925	4.50599	4.47342	1.646	0.167598	5.59297	5.93844	6.39208	2.17729	0.0064746	6.87214	7.47108	6.63375	2.40459	0.0021033	8.05762	6.07404	6.94497	2.40362	0.00228225	4.65054	4.81703	4.98306	1.86815	0.0154456	5.16683	5.6469	4.49808	1.94597	0.0117212	4.9409	4.77991	5.17631	1.91185	0.0141626	4.71406	5.16071	3.66182	1.75966	0.0249609	4.11387
1368360_at	5.65661	6.1454	6.19648	5.84652	6.14973	6.46117	0.0290502	0.99973	5.79401	5.93503	6.23683	-0.00937241	0.993476	4.50971	6.13073	6.04566	-0.129251	0.392807	3.16069	4.61307	4.73797	-0.55417	0.000120782	5.80423	5.83817	5.95188	-0.0389266	0.828249	6.01239	5.87281	6.09334	-0.00784171	0.97051	5.95658	6.02433	6.14978	0.00435709	0.982733	5.27539	6.09858	5.47011	-0.104475	0.493297	6.16068	6.30069	6.24415	0.0494524	0.78159	6.78926
1368361_a_at	9.96529	9.83318	9.718	9.61521	9.53132	9.9827	-0.00660474	0.99973	10.0938	10.2008	10.0026	0.0503537	0.216416	11.6339	11.6887	11.1851	0.237861	4.75038e-09	11.7229	11.625	11.2302	0.240833	2.64881e-09	11.338	11.2997	11.2535	0.212128	2.32125e-08	10.5678	10.6483	10.6996	0.12547	1.40923e-05	10.7423	10.8186	10.4393	0.129129	9.79808e-06	10.7446	10.6529	10.496	0.124413	1.67965e-05	10.5398	10.4234	10.3305	0.0970388	0.000355831	10.4155
1368362_a_at	9.18212	9.09731	8.67048	8.44879	8.64248	9.44589	0.00377026	0.99973	8.67452	8.24954	8.81896	-0.0389535	0.924839	8.32095	7.9322	8.7447	-0.0818963	0.372118	6.91145	6.41621	8.21154	-0.303401	0.000381511	8.96212	8.52112	8.95099	-0.000545013	0.997012	8.82491	9.06189	9.34388	0.0422831	0.676061	8.76398	8.22107	8.85737	-0.0335916	0.744333	7.71187	8.40279	8.82666	-0.08625	0.328159	8.04428	8.46633	8.70903	-0.0687853	0.461942	8.0273
1368363_at	9.39962	9.97393	10.1926	10.2605	10.0108	9.76193	0.0223897	0.99973	9.75707	9.86186	10.046	0.00478293	0.993363	9.41804	9.16572	10.0103	-0.0491411	0.497527	8.87045	8.62147	9.74899	-0.120105	0.0462067	9.34985	9.16312	9.08326	-0.0995058	0.105795	9.38162	9.23947	8.39312	-0.131885	0.0308024	8.52492	8.39511	8.60765	-0.211885	0.000845061	8.92818	8.66827	8.1906	-0.198143	0.00171653	8.32735	7.90472	8.43262	-0.261986	9.53365e-05	8.69213
1368364_at	3.65669	4.11793	1.12709	2.91492	3.21809	2.1145	-0.142857	0.99973	5.188	5.02873	0.570619	-0.280859	0.963712	2.1389	5.12115	1.26101	-0.316875	0.7925	1.65329	2.83866	3.21637	-0.274189	0.805904	2.19691	4.50666	1.86915	-0.17621	0.8846	1.50306	2.5848	4.72968	-0.179617	0.884724	2.88999	1.4967	1.11276	-0.823851	0.38608	3.78301	2.62555	4.9334	0.292062	0.801645	2.00195	1.63487	2.74604	-0.523537	0.621876	1.77856
1368365_at	11.2448	11.3176	11.339	11.1589	11.2706	11.1595	-0.00451975	0.99973	11.1087	11.2142	11.1561	-0.00924772	0.914051	10.7312	10.783	11.0428	-0.0496367	0.00784813	10.9314	10.7738	10.847	-0.0497626	0.00572423	10.939	10.7536	10.6053	-0.0611656	0.0010851	10.562	10.5147	10.3515	-0.100485	2.83919e-06	10.4211	10.3239	10.2702	-0.119539	2.18454e-07	10.5761	10.4402	10.3042	-0.105466	1.42422e-06	10.5004	10.313	10.6415	-0.0993244	3.54618e-06	10.5764
1368366_at	5.59148	6.29192	6.20859	6.87452	6.39084	6.03959	0.0729748	0.994798	6.45733	6.77508	6.60019	0.113631	0.807899	5.65942	6.156	5.5528	-0.0789759	0.673586	5.34898	5.83627	5.67444	-0.121334	0.446028	6.0802	5.47332	5.01093	-0.150392	0.334964	4.91169	5.76952	5.41549	-0.190342	0.209017	5.33617	5.67311	5.37377	-0.162304	0.295454	5.92045	5.02041	5.90561	-0.125731	0.442136	5.86075	5.63214	5.16726	-0.13954	0.390108	5.63773
1368367_at	1.84612	2.60999	4.03042	2.4053	2.78547	2.29845	-0.254272	0.987777	2.24312	4.59992	3.13881	0.103238	0.982086	2.77274	4.07618	4.04414	0.268914	0.659157	2.99744	2.75975	2.57542	-0.0981811	0.879237	4.07619	4.37546	3.21857	0.378486	0.481132	4.15268	2.39334	3.767	0.172955	0.782868	2.36435	1.99274	0.954927	-0.845985	0.0764433	1.685	4.07329	2.59503	-0.184307	0.767571	2.30389	3.92712	4.27293	0.188384	0.764357	4.12494
1368368_a_at	7.6223	7.84807	8.29927	8.24245	8.52584	7.89782	0.0411781	0.904481	8.62468	8.63321	8.02314	0.0765667	0.370104	8.55089	8.41544	7.93249	0.0546841	0.291111	7.93641	8.09968	7.86339	-0.00377786	0.956373	7.68617	8.25887	7.69644	-0.0201447	0.736169	6.63037	6.837	6.47913	-0.264861	2.48091e-06	6.80464	6.83466	7.02481	-0.213662	4.45485e-05	6.75108	6.95484	6.91305	-0.216792	3.91174e-05	7.47758	7.17279	7.11882	-0.138697	0.0042482	7.47252
[truncated: 30,062 more rows]
[truncated: 5 more columns]
